# Supplementary material for: Epigenome-Wide Changes in the Cell Layers of the Vein Wall When Exposing the Venous Endothelium to Oscillatory Shear Stress
Source: Epigenomes. 2023 Mar 20;7(1):8. doi: 10.3390/epigenomes7010008 (PMC10048778; doi:10.3390/epigenomes7010008)
Supplement: Supplementary file 1 [file epigenomes-07-00008-s001.zip › Supplementary Tables.xlsx]

## Sheet: 0
Epigenome-wide Changes In The Cell Layers Of The Vein Wall When Exposing The Venous Endothelium To Oscillatory Shear Stress
Mariya A. Smetanina*, Valeria A. Korolenya, Alexander E. Kel, Ksenia S. Sevostyanova, Konstantin A. Gavrilov, Andrey I. Shevela, Maxim L. Filipenko
Supplementary Tables
Tab title	Table name
S1	DiffMethylated genes_FDR_DiffScore 13_ECs.
S2	DiffMethylated genes_FDR_DiffScore 13_SMCs.
S3	DiffMethylated genes_FDR_DiffScore 13_FBs.
S4	GO (biological process)_ECs.
S5	GO (biological process)_SMCs.
S6	GO (biological process)_FBs.
S7	TRANSPATH Pathways (2022.2)_ECs. ---> means activation, ---/ means inhibition.
S8	TRANSPATH Pathways (2022.2)_SMCs. ---> means activation, ---/ means inhibition.
S9	TRANSPATH Pathways (2022.2)_FBs. ---> means activation, ---/ means inhibition.
S10	Transcription factor proteins annotated_ECs.
S11	Transcription factor proteins annotated_SMCs.
S12	Transcription factor proteins annotated_FBs.
S13	Keynodes for best model annotated ranked_Master regulators_ECs.
S14	Keynodes for best model annotated ranked_Master regulators_SMCs.
S15	Keynodes for best model annotated ranked_Master regulators_FBs.
S16	Feedback Controlled Master Regulators_ECs.
S17	Feedback Controlled Master Regulators_SMCs.
S18	Feedback Controlled Master Regulators_FBs.

## Sheet: S1
Index	TargetID	ProbeID_A	ProbeID_B	EC +.AVG_Beta	EC +.DiffScore	EC +.Delta Beta	EC +.Intensity	EC +.Detection Pval	EC -.AVG_Beta	EC -.DiffScore	EC -.Delta Beta	EC -.Intensity	EC -.Detection Pval	SYMBOL
22154	cg22186533	10176	2680259	0.655564	-109.185	-0.244414	7133.33	3.678e-38	0.899979	0	1	2734.67	1.57267e-37	EEF1D
14867	cg14861570	2260386	1030672	0.298111	-35.1897	-0.2119	1837.33	3.678e-38	0.510011	0	1	1838.33	3.678e-38	MMD
8946	cg09000510	240075	2120433	0.499882	-31.4203	-0.195738	3191	3.678e-38	0.69562	0	1	1123.33	8.6944e-05	TESK1
15053	cg15052901	6100056	4060369	0.327086	-28.6408	-0.196148	506.333	0.0217491	0.523234	0	1	593.333	0.00296246	SLC24A4
18199	cg18190433	4490538	6420102	0.239359	-28.2443	-0.184905	2641.67	3.678e-38	0.424264	0	1	1983.67	3.678e-38	MYH3
19156	cg19167673	5050131	2030273	0.11867	-24.9527	-0.145795	1434.67	1.04239e-05	0.264465	0	1	730	0.0293842	PDGFB
27210	cg27271368	630707	2630014	0.573211	-24.1501	-0.170326	534	0.00952837	0.743537	0	1	809.667	1.11973e-06	AR
8757	cg08801754	3180474	380072	0.585928	-22.2385	-0.163017	1027.67	0.00408745	0.748945	0	1	1321	3.57892e-07	ZCCHC10
6613	cg06621358	1010092	6280059	0.504356	-22.2385	-0.174587	3229.33	1.44802e-30	0.678944	0	1	902	0.00377654	CELSR3
19024	cg19026260	20632	2370292	0.16619	-21.2532	-0.149961	1426.33	1.51361e-06	0.316152	0	1	750.333	0.0347513	CNIH2
22719	cg22764341	2690246	2690128	0.387414	-19.0011	-0.171484	990	0.00861209	0.558898	0	1	857.667	0.00518882	ATP10D
14996	cg14992253	580600	5310079	0.5094	-18.7123	-0.164072	899.333	0.0184004	0.673472	0	1	1308.33	2.40035e-08	C1orf91
16319	cg16246410	6620433	7210349	0.444717	-15.5562	-0.160093	915	0.0183329	0.60481	0	1	938	0.00180255	NR4A2
17357	cg17338258	7200301	2900424	0.260165	-15.1807	-0.150831	1799.33	7.41739e-10	0.410996	0	1	1208.67	3.14086e-05	SHBG
26209	cg26222407	130494	4880433	0.490641	-14.1959	-0.152943	1613.67	1.5425e-07	0.643584	0	1	2031	1.55209e-24	STAG2
5030	cg04985146	830020	3450209	0.112107	-14.1959	-0.113914	1899	8.22487e-11	0.226021	0	1	1298	6.47049e-08	MRPL12
12947	cg13014406	2570736	5550736	0.30873	-14.003	-0.151728	522.333	0.00738677	0.460459	0	1	654.333	0.000185134	RER1
22746	cg22783363	1010632	6280187	0.837465	13.924	0.114689	1491.67	3.1969e-26	0.722776	0	1	757	2.65341e-06	TNFRSF10D
3271	cg03251857	4760064	1300064	0.653221	13.9325	0.150919	1696	1.9281e-08	0.502302	0	1	1214.33	2.88459e-06	PPAPDC3
13695	cg13752949	130451	4880494	0.819403	14.1588	0.121178	2184	5.1133e-14	0.698224	0	1	1215.33	2.67478e-06	CP110
13993	cg14030359	60612	4570577	0.828543	14.3307	0.119103	1627	2.19527e-07	0.70944	0	1	1031.67	0.000259019	NDRG2
886	cg00862041	2760494	4230022	0.3058	15.0888	0.133693	1072.67	0.000979931	0.172107	0	1	1364	1.55208e-08	GPRASP2
2844	cg02844545	670739	4050300	0.743175	15.1807	0.142954	4119.33	3.678e-38	0.600222	0	1	3260	3.678e-38	GCM2
25436	cg25438963	4890619	6980112	0.88672	16.0211	0.103263	2091	4.63415e-13	0.783457	0	1	1089	4.64683e-05	HIST1H3C
20119	cg20140452	3440592	4480184	0.596105	16.0382	0.162046	814.667	0.0439781	0.434059	0	1	752.667	0.0257375	NR3C2
14548	cg14543592	2340767	4610360	0.617189	16.4915	0.162483	1030.67	5.79664e-14	0.454707	0	1	701.333	4.6802e-05	MYBPC2
23798	cg23850212	6350274	7650440	0.4204	16.8081	0.156348	1175	0.000376526	0.264052	0	1	1163.33	3.68343e-06	ZFP28
22717	cg22763181	4050181	2490095	0.79564	18.5795	0.14043	1095	0.00194598	0.655211	0	1	805.333	0.0132913	YY1
367	cg00350478	520563	4830221	0.658791	19.0011	0.167342	849.667	0.0273242	0.49145	0	1	862	0.00465453	FRMD1
13876	cg13917504	3290468	2480075	0.809305	21.279	0.144573	13070.7	3.678e-38	0.664732	0	1	813.333	0.0127266	MEST
23561	cg23613317	3930438	4590634	0.505191	23.0429	0.181942	959	0.00605251	0.323249	0	1	873.667	0.00366875	LARP1
25853	cg25882056	1400494	6180349	0.836981	23.1515	0.141653	1372.67	3.34387e-05	0.695328	0	1	842	0.00632244	CRELD2
2622	cg02620228	2810204	1440204	0.780921	25.7811	0.165117	818	9.02541e-08	0.615803	0	1	474.333	0.0259773	RAB9A
235	cg00214794	1430201	2100326	0.750201	28.6408	0.179379	3457	3.678e-38	0.570822	0	1	1008.67	0.000122357	KRT17
10433	cg10519140	4590348	5490438	0.75066	45.2453	0.216381	991.667	1.78668e-12	0.53428	0	1	583.333	0.00172742	SLC29A1
11217	cg11283860	580025	580367	0.674452	57.2597	0.251097	2466.67	8.83523e-19	0.423355	0	1	1846	1.02684e-15	SLC45A1

## Sheet: S2
Index	TargetID	ProbeID_A	ProbeID_B	SMC +.AVG_Beta	SMC +.DiffScore	SMC +.Delta Beta	SMC +.Intensity	SMC +.Detection Pval	SMC -.AVG_Beta	SMC -.DiffScore	SMC -.Delta Beta	SMC -.Intensity	SMC -.Detection Pval	SYMBOL
5779	cg05782292	4060767	7570722	0.300194	-44.1537	-0.225387	2299.33	1.38545e-23	0.525581	0	1	1979.67	2.15433e-27	SCT
26135	cg26151310	4610082	1110129	0.330648	-37.0487	-0.213702	600	0.00880854	0.54435	0	1	600	0.00276946	SMARCA3
9259	cg09313439	7100170	2190259	0.385052	-34.4342	-0.209409	2660.33	1.72645e-32	0.594462	0	1	3019.33	3.678e-38	CDH2
20914	cg20957193	5270047	830370	0.385322	-30.5594	-0.200281	1927.33	1.20343e-17	0.585603	0	1	1889.67	1.07334e-22	ZNRF1
26951	cg26993951	3180332	380634	0.426208	-28.4542	-0.193022	1451.33	3.80678e-17	0.619229	0	1	1633	8.77448e-29	C2orf7
17211	cg17178888	6660523	5670523	0.439014	-21.7699	-0.173628	897.333	0.0068459	0.612643	0	1	874	0.000810553	FLJ14166
23834	cg23881601	1820689	3420356	0.417119	-21.1888	-0.173025	1379.33	5.7402e-08	0.590144	0	1	1378.33	1.26361e-11	C1orf66
20212	cg20252016	2350438	4210255	0.431582	-21.1838	-0.172228	940	0.00316414	0.60381	0	1	937.333	0.000106758	CDCA5
23490	cg23530288	1990291	3310600	0.736277	-20.9583	-0.122565	1045	0.000975381	0.858842	0	1	1623.67	1.30722e-16	SIRT3
6100	cg06143901	2690088	1070088	0.365172	-20.0453	-0.169149	1131	2.62768e-05	0.534321	0	1	1092.33	4.70125e-06	TCF15
253	cg00230685	5490411	7330139	0.162973	-18.5974	-0.136243	642.333	0.0146381	0.299216	0	1	450.333	0.0336449	SCML1
26310	cg26323655	7650563	5900681	0.186117	-15.747	-0.132336	1948.33	6.15935e-17	0.318454	0	1	1507.33	9.1082e-15	FSBP
12307	cg12387247	2360564	7550687	0.16879	-15.6363	-0.12758	1006	2.31768e-06	0.29637	0	1	927.667	3.07856e-08	FCER2
10133	cg10213821	4010711	2510196	0.299136	-15.6363	-0.149263	942.333	2.77268e-07	0.448399	0	1	808.333	1.89068e-06	G10
1447	cg01430807	5050300	2030041	0.628033	-15.5855	-0.133095	798.333	0.0213809	0.761128	0	1	1124.33	1.11788e-07	NDUFB8
8362	cg08413469	5870246	5960095	0.108527	-15.3695	-0.109525	1623.67	3.36395e-11	0.218051	0	1	768.333	0.0049606	DEPDC1
3804	cg03776850	4210019	6770014	0.16538	-14.9617	-0.12429	1142.67	2.15211e-11	0.28967	0	1	836.667	3.76838e-07	TPSD1
19699	cg19721889	6270402	3290424	0.148553	-14.7468	-0.119169	11738.3	3.678e-38	0.267721	0	1	825	0.00135582	HAND1
13381	cg13446235	2940538	3940309	0.640516	-14.0725	-0.126553	1365	5.13556e-07	0.767068	0	1	1210	2.2419e-08	AFG3L1
17889	cg17865752	6420333	5420730	0.924788	13.0555	0.0742373	2974.33	3.678e-38	0.850551	0	1	1334.33	2.46323e-19	CCNT2
23333	cg23353982	4560369	1470369	0.505898	13.0555	0.143717	1118.33	7.87489e-05	0.362181	0	1	770.667	0.00304302	TBX6
9937	cg10021735	6040484	3060047	0.75361	13.0555	0.125765	875.333	0.000350707	0.627845	0	1	480.333	0.013929	FARP2
6615	cg06623268	2340458	4610196	0.811824	13.5309	0.114011	1307	4.0176e-07	0.697813	0	1	723.333	0.00807724	TOE1
22902	cg22940789	830386	5910093	0.807628	13.6535	0.115458	2437.67	3.40033e-28	0.692169	0	1	1681.33	3.10734e-18	DCAMKL1
10360	cg10451565	4900451	4610017	0.54137	13.6717	0.146409	820.667	1.74688e-05	0.394961	0	1	606	0.000318213	GPR77
10415	cg10500167	110180	6100711	0.601652	13.6717	0.145383	1032.33	0.000330078	0.456269	0	1	811	0.00127006	ATP2B2
1401	cg01399317	4640026	6480647	0.959877	13.7126	0.0594601	10094	3.678e-38	0.900417	0	1	6066	3.678e-38	FLJ46072
20624	cg20670302	5860014	5860707	0.213931	13.7126	0.104641	1196	4.59729e-05	0.10929	0	1	1241.67	4.04589e-09	PSTPIP2
3154	cg03135127	520300	4830674	0.696601	14.4683	0.139954	1905.67	3.59048e-18	0.556647	0	1	1146.33	9.41135e-07	TRMT1
16389	cg16310717	5260747	3710437	0.823	14.5075	0.114106	1551	2.44133e-11	0.708894	0	1	824	0.00126536	CCND2
11578	cg11653500	5130114	2000743	0.800825	15.0986	0.122137	1366.33	6.18978e-09	0.678688	0	1	639	0.0298614	SPRY2
11790	cg11840168	6620441	7210075	0.821143	15.1515	0.116819	1298	9.51887e-07	0.704324	0	1	764.667	0.00591631	RBBP8
27419	cg27489994	870577	3440577	0.4686	15.4134	0.149804	841.333	2.96005e-05	0.318795	0	1	737	4.319e-06	TPT1
13503	cg13565157	6380382	6380079	0.573665	15.5855	0.153202	3441.67	3.678e-38	0.420463	0	1	1549.33	2.68569e-28	PDE1B
23711	cg23750556	610739	240647	0.432578	15.6363	0.147686	883.667	9.02244e-06	0.284892	0	1	782	6.58496e-06	SRPX
12754	cg12806521	6100167	4060626	0.698666	15.8436	0.145308	2349	2.89833e-26	0.553357	0	1	1884.33	8.13441e-21	NOL1
25436	cg25438963	4890619	6980112	0.895696	15.8436	0.0937834	2386	1.1218e-27	0.801913	0	1	1607.33	9.6126e-18	HIST1H3C
1269	cg01261503	160575	3800201	0.806785	15.8436	0.123519	1270.67	8.93582e-07	0.683266	0	1	710.667	0.0111904	POLG2
17668	cg17663463	1070224	2320709	0.949584	15.8785	0.0694789	5092.33	3.678e-38	0.880105	0	1	2613.67	3.678e-38	ZIM2
7353	cg07374145	7650369	7650408	0.633972	15.8875	0.152542	1220	8.49386e-06	0.48143	0	1	877	0.00084168	ARRDC2
17339	cg17307280	6450739	1400438	0.758828	15.9661	0.135939	1081.67	0.000233021	0.622888	0	1	686	0.0184313	DRD1
4821	cg04759439	6100201	4060441	0.910543	16.0899	0.0889896	2546.67	3.678e-38	0.821553	0	1	1160	6.51797e-15	CAST1
20222	cg20263942	4220064	870639	0.594801	16.1463	0.15641	773.333	0.0004	0.438391	0	1	1004.33	5.6136e-13	GOLPH2
7651	cg07681084	4850678	1980242	0.850327	16.3222	0.112965	1659	9.29163e-12	0.737361	0	1	849.667	0.000526257	LMBR1
10684	cg10784341	1660594	450333	0.672279	16.5289	0.152125	3793	3.678e-38	0.520154	0	1	2623.33	3.678e-38	PHACTR2
2358	cg02318535	4060021	4060678	0.953987	16.688	0.0693118	4619.33	3.678e-38	0.884675	0	1	1896.33	3.678e-38	PPM1E
21128	cg21165909	3310239	540243	0.857463	16.8217	0.111645	1683.33	1.29558e-25	0.745817	0	1	671	7.26494e-05	CPS1
985	cg00949442	2350349	4210494	0.476291	17.7058	0.15878	788.333	0.0197167	0.317511	0	1	711	0.00893602	ABCA3
2546	cg02546521	5550475	510598	0.720283	17.8205	0.149412	973.333	0.00105646	0.570871	0	1	636.667	0.0440541	ULK1
2361	cg02322621	7160630	4670121	0.700415	18.0625	0.153109	1962.67	1.32832e-18	0.547306	0	1	1315.33	4.80899e-10	ZBTB9
17348	cg17327630	2760048	4230220	0.61862	18.5974	0.162593	651	0.00586444	0.456027	0	1	703.667	0.000239554	ZNF212
1826	cg01800843	1740544	4760544	0.461555	18.5974	0.160029	568.667	0.0203203	0.301525	0	1	494	0.00970505	ATM
26994	cg27040423	7150619	7380088	0.567028	18.9293	0.165569	2219.67	1.84385e-23	0.401459	0	1	1172.67	9.62388e-08	CHFR
5899	cg05910970	1770131	650131	0.786838	19.2019	0.139582	1323	8.01729e-07	0.647256	0	1	711.667	0.0178378	CYP2A6
11103	cg11177693	150711	6450458	0.666091	19.3825	0.161505	618.667	0.00573899	0.504586	0	1	461.667	0.0303461	ZNF513
23908	cg23953133	20647	110112	0.823708	19.4619	0.130033	3384.33	3.678e-38	0.693675	0	1	1951.33	2.16261e-33	LMNB1
26019	cg26043257	2370369	6550369	0.500141	19.4619	0.165612	860.667	0.010262	0.334529	0	1	681.333	0.0172049	CD38
11540	cg11620873	2190768	6450609	0.791231	19.7063	0.140256	1231.33	1.11718e-05	0.650974	0	1	625	0.0452058	CD9
7034	cg07047653	2340035	4610551	0.864285	19.8169	0.117269	2039	7.21182e-20	0.747016	0	1	923	9.263e-05	AQP2
10482	cg10560144	3440392	3440373	0.775441	20.0075	0.14522	2588.67	4.67501e-32	0.630221	0	1	1969.67	2.26885e-23	PGK1
17194	cg17166338	6550370	6220021	0.697419	20.0453	0.160222	1249	6.42626e-06	0.537197	0	1	774	0.00419522	TERT
45	cg00040873	5960433	5960349	0.624997	20.0561	0.168166	780.667	0.0324412	0.456832	0	1	1058	1.66355e-05	NDUFB10
11217	cg11283860	580025	580367	0.550137	20.1103	0.170183	1847	6.53835e-18	0.379954	0	1	1088	6.50718e-07	SLC45A1
4820	cg04757428	6980333	4280575	0.575628	20.8135	0.17184	1362	1.07186e-08	0.403788	0	1	794	0.00108132	STMN3
19672	cg19693015	2320059	70286	0.819959	22.3057	0.139327	1828.67	7.13579e-16	0.680632	0	1	873.333	0.000656475	CHMP6
21339	cg21365602	2230601	5360167	0.654602	23.9831	0.175767	2360.67	3.22812e-29	0.478836	0	1	1361.33	7.06424e-11	GBP4
14081	cg14108394	4010470	7210110	0.580744	23.9831	0.179894	1711.67	1.13923e-12	0.40085	0	1	893	0.000249904	C12orf61
17450	cg17417054	1570026	3840347	0.412689	24.1837	0.169708	775.333	6.56384e-05	0.242981	0	1	543	0.00679647	CLSPN
3549	cg03532957	2690255	1070612	0.6403	24.3908	0.178999	1383	8.25861e-08	0.461301	0	1	1194.33	5.59342e-09	CHSY1
3744	cg03724882	4780639	5080356	0.828279	24.6009	0.142651	1548.33	3.28074e-10	0.685627	0	1	813.333	0.00180008	CDKN3
7851	cg07890954	6590543	5130524	0.667236	24.7528	0.177823	1238	7.01245e-06	0.489413	0	1	748.333	0.00498282	NR2E3
16502	cg16420530	6520386	6520608	0.816446	24.853	0.147454	1595.33	4.48708e-11	0.668992	0	1	827.333	0.0022021	ING2
23358	cg23390397	3120091	4890397	0.885437	25.1446	0.121834	2905.33	3.678e-38	0.763603	0	1	1538	2.63909e-14	MICAL1
20014	cg20030243	6330438	4540332	0.493281	25.5874	0.182211	1758.67	7.68319e-14	0.31107	0	1	1350	6.54348e-12	F2R
8683	cg08729012	6580253	2650672	0.467898	26.317	0.181756	1009.67	0.00074376	0.286142	0	1	840.333	0.000689701	CMTM6
13758	cg13806135	3460300	2690270	0.531956	26.317	0.186286	1150.67	2.89886e-05	0.34567	0	1	810.333	0.00199945	PCDH17
14232	cg14260458	5310139	6040661	0.758818	27.17	0.170339	2204.33	3.678e-38	0.588479	0	1	1378.33	6.22766e-21	OCM
10909	cg10995380	4780377	1580390	0.862366	27.2488	0.138111	1747.67	1.78977e-13	0.724255	0	1	938.667	0.000274131	TGFB1I1
20780	cg20831492	5050397	2030162	0.824535	27.2488	0.152183	1533.33	7.58515e-10	0.672352	0	1	655	0.0300855	BET1
22024	cg22055427	3450719	4490719	0.726059	27.2488	0.177994	1057.67	0.000331927	0.548065	0	1	638.333	0.0378097	P2RY1
18639	cg18634211	5810131	2260243	0.514768	28.8225	0.193344	1855.67	8.08233e-16	0.321424	0	1	1426.67	2.678e-11	LIN28
10997	cg11074362	3190397	3190091	0.724675	29.9772	0.185069	3939	3.678e-38	0.539606	0	1	2892	3.678e-38	DENND4C
11243	cg11308840	5420196	460059	0.843192	29.9772	0.152039	1785.67	7.39174e-14	0.691153	0	1	660	0.0229787	LOC401498
24429	cg24471867	3390072	3850543	0.476497	30.4861	0.194391	962	0.00294111	0.282106	0	1	939.333	0.000168042	MLL4
22162	cg22189519	1510730	3400358	0.835081	30.5594	0.157837	1727.33	2.53238e-12	0.677244	0	1	755.667	0.00578499	CDC37L1
22284	cg22318304	7380408	6480019	0.812362	34.0979	0.173626	938	3.69506e-06	0.638736	0	1	518.667	0.00644631	SPA17
12168	cg12237946	5080445	7000537	0.630242	35.7931	0.210897	4799.33	3.678e-38	0.419345	0	1	3472.67	3.678e-38	PGBD4
1545	cg01522194	1230112	7150427	0.859892	39.8873	0.166126	1762.67	8.41642e-14	0.693767	0	1	813	0.00280872	KHK
9832	cg09907395	4730360	3830767	0.876714	44.1537	0.166156	2679	1.60586e-32	0.710558	0	1	1424	1.59441e-13	KIAA1618
1386	cg01372689	6380689	3420358	0.816642	48.6378	0.203275	1008	5.23983e-07	0.613367	0	1	810.333	1.82274e-07	MRPL12
18416	cg18411898	4830025	4640367	0.645039	58.1496	0.252177	885.667	0.0056759	0.392862	0	1	680.333	0.0336051	RPRM
16122	cg16035277	110138	6100397	0.813981	77.4273	0.246577	1207	2.79932e-12	0.567404	0	1	2716.33	3.678e-38	SLC22A18

## Sheet: S3
Index	TargetID	ProbeID_A	ProbeID_B	FB +.AVG_Beta	FB +.DiffScore	FB +.Delta Beta	FB +.Intensity	FB +.Detection Pval	FB -.AVG_Beta	FB -.DiffScore	FB -.Delta Beta	FB -.Intensity	FB -.Detection Pval	SYMBOL
3575	cg03554552	1500102	3870504	0.142518	-287.478	-0.418675	2614.67	3.678e-38	0.561193	0	1	1642	2.97625e-05	PPP1R13L
3328	cg03310453	20682	110075	0.582059	-195.857	-0.318793	14517.7	3.678e-38	0.900853	0	1	4306.33	3.678e-38	PPP1CC
11565	cg11646887	2690703	4860681	0.537681	-174.574	-0.320765	6408.33	3.678e-38	0.858446	0	1	1777.33	2.71592e-23	SCRN2
18182	cg18176712	1410670	670491	0.500077	-174.369	-0.331093	13378.3	3.678e-38	0.831169	0	1	5123.67	3.678e-38	MYL5
24753	cg24792360	830753	5910519	0.631234	-166.372	-0.282016	5083.67	3.678e-38	0.91325	0	1	4199	3.678e-38	FUCA1
9298	cg09374949	4230193	6180343	0.462243	-161.81	-0.331103	4366.67	3.678e-38	0.793346	0	1	2222.33	3.678e-38	ISYNA1
4319	cg04293726	6560068	6560309	0.441333	-153.572	-0.329148	6229	3.678e-38	0.770482	0	1	1044.33	2.0888e-06	YIPF5
25792	cg25820693	990142	1030746	0.457023	-149.781	-0.323064	2007.33	1.76074e-27	0.780087	0	1	1150	3.55053e-07	SEMA6C
25064	cg25084878	940180	4850044	0.747624	-147.24	-0.217305	8538	3.678e-38	0.964929	0	1	7347	3.678e-38	FBN2
11106	cg11178443	6420332	5420332	0.416733	-146.25	-0.326932	862.333	0.000842542	0.743665	0	1	969	1.3345e-05	RANGNRF
18171	cg18153124	60332	4570634	0.650603	-144.153	-0.260099	7118.33	3.678e-38	0.910702	0	1	2892.33	3.678e-38	KCNQ3
2026	cg01998682	5900471	5900438	0.624997	-134.835	-0.263962	14344.7	3.678e-38	0.88896	0	1	2474.67	3.9943e-37	ZBTB2
16069	cg15984822	3360575	5220477	0.495182	-121.853	-0.291944	7974.67	3.678e-38	0.787126	0	1	1530.67	2.88949e-20	CCDC6
636	cg00616369	1690246	520327	0.556724	-121.853	-0.276532	8629.33	3.678e-38	0.833256	0	1	1505.33	3.72969e-11	NCL
9375	cg09441152	70470	6580612	0.433041	-119.337	-0.300861	1070	2.68019e-06	0.733901	0	1	840.667	0.0047633	PQLC1
9424	cg09494188	6270465	3290100	0.231304	-114.051	-0.296402	472	0.00782915	0.527706	0	1	2081.33	3.678e-38	SCGB1A1
24660	cg24693053	5220661	6370523	0.791517	-113.689	-0.175881	11778.7	3.678e-38	0.967397	0	1	13965.3	3.678e-38	MFSD7
801	cg00770871	2600349	150494	0.371901	-105.92	-0.293225	1034.33	1.82949e-05	0.665126	0	1	853	0.00154142	TULP3
7808	cg07846220	5260022	6860451	0.353926	-105.92	-0.293989	10292	3.678e-38	0.647915	0	1	822.333	0.017215	LAMA1
12863	cg12920798	1450600	6330600	0.485669	-100.021	-0.272633	1112	7.87352e-07	0.758302	0	1	989.333	4.39489e-05	MGC4093
11533	cg11612345	5870647	5960438	0.761145	-97.1092	-0.180187	6380.67	3.678e-38	0.941331	0	1	5328.33	3.678e-38	SMOC2
2594	cg02599225	1230504	3190504	0.60692	-96.3476	-0.238846	4628.67	3.678e-38	0.845766	0	1	1791.33	1.40903e-20	C10orf57
26385	cg26403198	4290397	60162	0.503296	-94.3403	-0.263166	3351.67	3.678e-38	0.766462	0	1	1040.33	1.87529e-05	FBXL6
8770	cg08812936	2100687	2940564	0.556655	-94.0744	-0.250679	911.333	0.000449566	0.807333	0	1	2001.33	1.608e-31	KCNMB2
9395	cg09459044	130184	4860431	0.645972	-93.7113	-0.22353	4425	3.678e-38	0.869502	0	1	1715.33	3.64446e-18	PPA2
3330	cg03311036	2900762	730762	0.594683	-93.3904	-0.239506	2300	1.14086e-34	0.834189	0	1	2009	3.74808e-23	CASP2
22184	cg22199779	6270561	3290215	0.564046	-89.5499	-0.244054	1596.33	9.26753e-16	0.8081	0	1	1502.33	7.24479e-10	SMU1
16426	cg16348491	2760164	4230035	0.589965	-87.0602	-0.234494	3212.33	3.678e-38	0.824459	0	1	1642	2.94011e-17	MRLC2
5702	cg05702737	730131	6200372	0.628105	-83.6092	-0.219725	1998.33	5.13416e-25	0.847829	0	1	1599	4.88705e-13	WNT10A
2940	cg02937060	5890367	6060521	0.632755	-82.5481	-0.217218	2436	3.678e-38	0.849973	0	1	1675.67	2.0159e-15	ANP32E
8819	cg08860710	2100091	2100162	0.0397402	-82.4963	-0.179651	11032	3.678e-38	0.219391	0	1	2845.67	3.678e-38	CDV3
744	cg00718440	7550377	1230646	0.484575	-81.2507	-0.251331	14704	3.678e-38	0.735905	0	1	879.333	0.0172912	CDKN2A
12620	cg12685200	1260367	2600414	0.446219	-75.7956	-0.250016	7818.67	3.678e-38	0.696235	0	1	833.333	0.00792614	LGMN
18066	cg18058833	3140528	2450082	0.304655	-74.3993	-0.252359	1192.67	1.79059e-07	0.557014	0	1	784.333	0.0129004	FAM86A
16122	cg16035277	110138	6100397	0.571394	-74.1169	-0.225433	2466.33	3.678e-38	0.796827	0	1	897.333	3.45331e-06	SLC22A18
15172	cg15177359	7000221	4860403	0.367196	-71.9641	-0.25004	1181.33	2.24326e-07	0.617236	0	1	8766	3.678e-38	UNC13D
10801	cg10900550	20731	6960220	0.641494	-71.8126	-0.203646	1560	4.90589e-15	0.845139	0	1	1622	1.84785e-12	TDRD7
16988	cg16953064	1820360	3420167	0.596413	-70.3584	-0.214687	4788.67	3.678e-38	0.8111	0	1	1860.67	3.07248e-21	TXNL4B
13381	cg13446235	2940538	3940309	0.491215	-70.3092	-0.236556	2001.67	5.2001e-25	0.72777	0	1	1335.67	8.73171e-09	AFG3L1
4508	cg04467034	2650543	2650259	0.446195	-67.6149	-0.238888	5432	3.678e-38	0.685083	0	1	581	0.019867	ANKRD10
26924	cg26966384	4050148	430619	0.245895	-66.9687	-0.234381	8351.67	3.678e-38	0.480276	0	1	857.667	0.0302044	CLTA
25999	cg26022401	7560148	1450523	0.456599	-65.7965	-0.235068	1503.33	6.19225e-13	0.691667	0	1	756.667	0.0237713	APOBEC3G
22902	cg22940789	830386	5910093	0.666596	-65.4556	-0.188982	1555	7.20386e-14	0.855578	0	1	2726	3.678e-38	DCAMKL1
20248	cg20287234	6270598	3290292	0.301452	-65.2403	-0.237935	890.333	0.000755293	0.539387	0	1	816.667	0.00387517	GPR55
12858	cg12914362	1770577	650692	0.505044	-64.2014	-0.226135	8084	3.678e-38	0.731179	0	1	1019.33	7.55121e-05	FZD8
8310	cg08359956	2710204	6350288	0.0678382	-63.8463	-0.170151	5545	3.678e-38	0.237989	0	1	744	0.00611781	LR8
480	cg00466492	1450259	6330259	0.449577	-61.5978	-0.22986	1495.33	3.84735e-12	0.679437	0	1	760	0.010326	CTXN1
20316	cg20349377	4220026	870347	0.418047	-60.8285	-0.231381	893	0.000687669	0.649428	0	1	1097.67	7.65243e-06	KLHL1
12343	cg12426141	3120010	2000435	0.839211	-59.0846	-0.117397	6238.33	3.678e-38	0.956609	0	1	7408.67	3.678e-38	TCF12
9407	cg09472953	670678	160709	0.624987	-57.9931	-0.192458	1396.33	1.46929e-11	0.817445	0	1	1355.33	8.32093e-13	EPM2A
4820	cg04757428	6980333	4280575	0.318012	-57.2845	-0.226205	2711.67	3.678e-38	0.544217	0	1	983.333	0.000496478	STMN3
24906	cg24930915	3710414	7050364	0.552836	-57.2557	-0.208093	2651.33	3.678e-38	0.76093	0	1	722	0.00133019	RAB26
16598	cg16523653	3840711	2340196	0.657677	-56.8602	-0.181974	2330	4.64981e-38	0.83965	0	1	1414.67	6.21109e-11	DNMT3B
24365	cg24414089	3930753	4590035	0.122334	-56.2019	-0.183348	2674	3.678e-38	0.305682	0	1	772.667	0.00467142	MRC2
15562	cg15559560	1510341	5960113	0.610339	-56.17	-0.193743	6196	3.678e-38	0.804083	0	1	2286	1.35853e-31	FLJ20297
5032	cg04988423	3800164	3800632	0.576843	-55.6385	-0.200691	1488.67	1.43493e-12	0.777534	0	1	1192	2.39602e-06	ALX4
13022	cg13102585	3180575	380326	0.621959	-55.3024	-0.189523	1923.33	1.88434e-24	0.811482	0	1	1297.33	5.12311e-06	RPIP8
17595	cg17575811	3610630	2570121	0.55271	-52.3734	-0.20099	3004.33	3.678e-38	0.7537	0	1	1257.67	1.69382e-07	KCNQ1
7651	cg07681084	4850678	1980242	0.54036	-51.0203	-0.20121	4110	3.678e-38	0.74157	0	1	1089.67	7.26492e-06	LMBR1
18644	cg18638496	4590082	7330402	0.509131	-50.4188	-0.205164	783	0.00579563	0.714295	0	1	1076.67	5.02405e-05	FGF5
16319	cg16246410	6620433	7210349	0.312777	-50.0223	-0.212789	1454	1.2754e-12	0.525566	0	1	1019	8.84437e-05	NR4A2
26875	cg26908611	4900133	4290523	0.718555	-49.6157	-0.154647	3615.33	3.678e-38	0.873202	0	1	1932.67	3.05472e-20	MFSD2
2443	cg02423618	2370711	2370196	0.350036	-48.2076	-0.211167	973.667	0.000110525	0.561203	0	1	922	0.00091254	SPATA8
6134	cg06183267	460239	6650239	0.380816	-47.6403	-0.210299	868.333	0.00125028	0.591115	0	1	1057.33	7.71474e-05	AFF3
26511	cg26541516	6840619	1510088	0.471671	-47.258	-0.204457	4231.67	3.678e-38	0.676128	0	1	895	0.000263513	C1orf159
23908	cg23953133	20647	110112	0.586171	-46.9334	-0.186069	1336	8.94645e-10	0.77224	0	1	1512.33	1.73872e-09	LMNB1
25177	cg25177452	6330678	4540541	0.515569	-46.8169	-0.198235	1407.33	8.52e-12	0.713804	0	1	1106.33	3.58028e-06	PRP2
16267	cg16200844	7050626	6130601	0.492816	-46.0325	-0.199875	888.667	0.000478238	0.692691	0	1	908	0.00550896	ITCH
1315	cg01308601	870504	3440504	0.55741	-45.9022	-0.189942	1222	2.6621e-19	0.747353	0	1	974.333	7.36298e-06	C12orf49
23008	cg23048366	3930341	4590681	0.52467	-44.8757	-0.193712	1430.67	2.62375e-12	0.718382	0	1	942.667	4.79918e-05	HAGH
3695	cg03680758	3520274	5490435	0.482349	-44.8757	-0.199159	1916.67	2.09352e-21	0.681508	0	1	726.667	0.0368663	SLC2A4RG
12834	cg12885244	3930148	4230504	0.653014	-44.2964	-0.166685	2977	3.678e-38	0.819698	0	1	2188.33	2.54024e-36	LOC51315
9917	cg09998591	3800600	2350246	0.632555	-44.2501	-0.171673	2063.67	1.01824e-27	0.804228	0	1	2253	1.55919e-30	KCNQ1DN
25073	cg25092540	610349	240349	0.419034	-43.9218	-0.202304	1429.33	1.07775e-11	0.621339	0	1	1620.33	2.58719e-17	NUP188
14651	cg14654385	4220187	870129	0.471062	-43.8928	-0.198523	656.333	0.0478664	0.669586	0	1	1721.67	1.70469e-37	URP2
5526	cg05510041	4900403	3120189	0.190962	-43.2129	-0.180647	2067	1.21062e-27	0.371609	0	1	1778	6.12119e-14	VCL
16230	cg16161425	3830333	6110639	0.607106	-43.1739	-0.175833	8795.33	3.678e-38	0.78294	0	1	1631	1.45961e-12	DHFR
3211	cg03172991	1340703	4810386	0.379474	-43.1465	-0.201754	2889	3.678e-38	0.581227	0	1	1701	3.678e-38	NFIX
18281	cg18277754	5960608	1010093	0.589873	-42.6475	-0.178579	711.333	0.0210042	0.768452	0	1	1298	1.38016e-10	ALK
23886	cg23922081	3420035	5130551	0.492356	-42.4825	-0.19372	955.667	0.000147385	0.686075	0	1	1323.33	2.412e-10	SOX12
14220	cg14244577	2900088	730400	0.102749	-42.1933	-0.150106	2002	7.81159e-26	0.252855	0	1	733.667	0.0370127	DDX19B
14128	cg14156381	4480228	3360360	0.401808	-40.3343	-0.196069	7238	3.678e-38	0.597877	0	1	3682	2.20652e-25	FBN3
9654	cg09726469	1940717	780333	0.150638	-39.7605	-0.162651	3788.33	3.678e-38	0.313289	0	1	614.333	0.00902216	MCL1
22345	cg22378065	2710215	6350113	0.746998	-39.0307	-0.132743	1953.33	3.678e-38	0.879741	0	1	21854	3.678e-38	PLAGL1
17679	cg17676574	6450598	1450687	0.348001	-38.3601	-0.191679	1010	5.01126e-05	0.53968	0	1	6656.67	3.678e-38	UROC1
8520	cg08576197	50059	4730398	0.484335	-37.819	-0.185992	782.333	0.00516429	0.670327	0	1	706	0.0352226	CCDC57
26445	cg26477793	360653	4040575	0.408832	-36.8147	-0.188792	1141.33	1.54226e-06	0.597625	0	1	775.667	0.0455568	ACTR1A
3977	cg03939485	6480333	7050358	0.771789	-35.7865	-0.120827	2232.33	6.93993e-33	0.892615	0	1	2376.67	4.28034e-32	RGL2
7949	cg07979577	1990187	3310164	0.443162	-35.1355	-0.183793	1641.67	4.51433e-17	0.626954	0	1	812.667	0.00924583	PPP2R5A
2414	cg02387679	840672	4260097	0.681967	-34.7921	-0.145243	1386.67	4.8193e-11	0.82721	0	1	2322	9.67531e-31	IQGAP2
4057	cg04005707	630739	2630768	0.335618	-34.0859	-0.18173	822	0.0030319	0.517348	0	1	819	0.0118855	FLJ21511
25629	cg25638984	2070647	1500471	0.684153	-33.6653	-0.142814	2212.33	3.84277e-33	0.826967	0	1	1869.67	2.62488e-22	TMTC2
24362	cg24409107	6180564	4250564	0.135305	-33.2087	-0.143948	2990	3.678e-38	0.279253	0	1	1024.67	1.31074e-05	GALE
13523	cg13587740	1260541	2600463	0.524991	-32.1542	-0.169905	1161.33	5.7247e-23	0.694895	0	1	583.667	0.011784	HEXA
12924	cg12984356	360634	130056	0.701861	-31.8912	-0.135391	1802	4.94549e-20	0.837252	0	1	1465	1.08278e-11	MAN2A2
24466	cg24497877	2640246	6110291	0.149306	-31.6447	-0.144728	15388.7	3.678e-38	0.294034	0	1	853.333	2.47506e-06	PUSL1
23251	cg23274030	6200204	4390204	0.70941	-31.0679	-0.132102	772.333	0.00733596	0.841511	0	1	1417.67	2.59815e-10	SFXN4
22154	cg22186533	10176	2680259	0.826574	-30.7496	-0.096461	2845.67	3.678e-38	0.923035	0	1	3667	3.678e-38	EEF1D
23358	cg23390397	3120091	4890397	0.587989	-30.2495	-0.156801	3343.33	3.678e-38	0.744789	0	1	1305	4.53994e-09	MICAL1
16106	cg16017358	270008	840598	0.793101	-29.0507	-0.105303	1230.33	5.9618e-08	0.898404	0	1	2828	3.678e-38	HAT1
17267	cg17237813	3870717	3140673	0.17862	-28.7138	-0.145895	1963.67	4.54657e-25	0.324516	0	1	1316.67	1.66719e-08	TTLL7
6774	cg06790275	3450082	4490082	0.0593295	-28.4363	-0.104913	23396	3.678e-38	0.164243	0	1	1243.67	2.19259e-06	PIAS1
15799	cg15759873	7650685	5900491	0.349723	-27.9755	-0.167608	758.333	5.10034e-06	0.517332	0	1	639.667	0.00884957	ATP6V1E2
27402	cg27467734	1230326	3190239	0.707203	-27.4003	-0.126693	879.667	0.000969985	0.833896	0	1	1565	2.67662e-15	MFSD5
27245	cg27303880	360327	4040079	0.290177	-27.3503	-0.161683	1302.67	2.53419e-09	0.45186	0	1	767	0.0200125	ROR1
15551	cg15550350	4640639	5870403	0.295572	-27.304	-0.162031	1310	2.05604e-09	0.457603	0	1	1012	3.49471e-05	GRK7
294	cg00274399	1710451	6960445	0.79223	-26.9541	-0.102663	1426.33	1.65033e-11	0.894893	0	1	2537.33	4.55464e-31	FGF9
20782	cg20832009	4120687	6290152	0.401166	-26.7649	-0.165399	661.667	0.0417979	0.566565	0	1	884.667	0.00165576	STARD8
4978	cg04936062	7650088	7650181	0.595967	-26.7273	-0.148178	656.333	0.0450031	0.744146	0	1	915.667	0.00556832	THRAP3
20624	cg20670302	5860014	5860707	0.0485569	-25.5463	-0.0944446	8278.33	3.678e-38	0.143002	0	1	1103.67	1.28736e-05	PSTPIP2
9545	cg09604203	5570544	290048	0.653296	-25.3284	-0.134778	854	0.00142392	0.788074	0	1	1528.67	2.55897e-08	MYBL2
5593	cg05592527	4920386	5890093	0.521739	-24.5773	-0.153087	564	0.000181248	0.674826	0	1	545	0.0462954	ARMCX6
14675	cg14674582	3360653	5220131	0.803352	-24.4845	-0.0957329	2084.67	8.13001e-28	0.899085	0	1	2993	3.678e-38	PLAC1
23335	cg23355725	460139	460661	0.729822	-24.3998	-0.115696	1309.33	1.40528e-09	0.845518	0	1	2109	7.08535e-21	IIP45
25687	cg25707005	4230592	540731	0.755025	-24.3517	-0.109126	1832.67	6.97527e-21	0.864151	0	1	2311.33	2.30669e-29	DNAJC18
20902	cg20948472	6420367	5420414	0.486789	-24.0809	-0.154966	477.667	0.0130711	0.641755	0	1	681.667	0.00232603	ZMAT2
16696	cg16632891	1190619	1710019	0.706679	-24.0731	-0.120684	907	0.000486504	0.827363	0	1	1701.33	4.09937e-20	SSBP3
12511	cg12578480	4830719	4640398	0.769473	-24.0443	-0.10473	1241	1.71376e-08	0.874202	0	1	1898	5.19122e-19	MSRB2
17144	cg17115258	2690239	1070239	0.629803	-23.9992	-0.136387	1019	2.35125e-05	0.76619	0	1	1322.33	1.37475e-09	TM2D3
22515	cg22545356	4010674	2510382	0.806322	-23.6595	-0.0936315	1569.67	8.81741e-15	0.899953	0	1	2782	3.678e-38	MMRN2
12910	cg12970008	360672	4040386	0.0973485	-23.6261	-0.109435	2792.67	3.678e-38	0.206784	0	1	785.667	0.00510153	OSBPL5
7367	cg07387199	3420632	5130187	0.358519	-22.9589	-0.154403	3746	3.678e-38	0.512922	0	1	997	0.00014591	DDX5
19294	cg19301632	6110615	4560687	0.769444	-22.8526	-0.10279	1144.67	6.43456e-07	0.872234	0	1	1975.33	9.98011e-24	OSBPL1A
7780	cg07819926	4900575	4610403	0.831752	-22.8132	-0.0848163	2210	6.53841e-32	0.916568	0	1	3187.67	3.678e-38	HSPC268
5376	cg05367858	6900020	2640681	0.675785	-22.6078	-0.124574	765.333	0.00785174	0.800358	0	1	1226.33	1.09123e-07	RNF141
16413	cg16336120	4390554	770075	0.719279	-22.5326	-0.114843	1073.33	4.25681e-06	0.834122	0	1	1655.33	1.30145e-19	RAMP3
5661	cg05669100	3310082	540424	0.337095	-22.1892	-0.151264	673.333	0.0331719	0.488359	0	1	755.333	0.0134666	FAM103A1
20914	cg20957193	5270047	830370	0.402178	-22.0239	-0.152689	1584.67	1.1265e-14	0.554867	0	1	1818.67	6.51589e-22	ZNRF1
8	cg00008713	6860184	3780392	0.155859	-21.9437	-0.123069	1456.67	7.49296e-13	0.278928	0	1	686.667	0.0375008	IMPA2
4256	cg04228573	1660379	450681	0.634125	-21.6412	-0.130448	651.667	0.0459895	0.764573	0	1	1205.67	7.48122e-07	MAP2K6
18605	cg18601426	4230431	6380431	0.509791	-21.6056	-0.14668	1230.33	3.74631e-08	0.656471	0	1	1518	7.28202e-14	PTPRN2
14571	cg14569415	2810338	1440446	0.190651	-21.3956	-0.12964	3529.33	3.678e-38	0.32029	0	1	5741.33	3.678e-38	GMPPA
27362	cg27429194	6620722	7210711	0.752713	-21.0084	-0.103993	1597.67	5.88028e-15	0.856706	0	1	2470.67	7.34927e-34	OR1A2
11893	cg11935638	610546	240546	0.548884	-20.9756	-0.141196	1046.33	1.35664e-05	0.69008	0	1	1536	1.67283e-07	EHHADH
6444	cg06469542	6380097	6060672	0.590734	-20.9629	-0.135775	770.667	0.00714434	0.726509	0	1	1186	4.91208e-07	THSD3
7033	cg07044282	4490709	6420220	0.681166	-20.8359	-0.11982	1298	2.35242e-09	0.800987	0	1	1408.33	1.10927e-11	ANGPTL1
23414	cg23447996	4590370	5490719	0.82647	-20.5029	-0.0832112	3127.67	3.678e-38	0.909681	0	1	3899.33	3.678e-38	SYK
4378	cg04348872	830102	5910504	0.359882	-20.4639	-0.147356	697.333	0.0263298	0.507238	0	1	1541.33	1.77136e-10	ADCY3
9008	cg09068198	3830653	360333	0.61227	-20.4105	-0.13123	1171	1.59381e-07	0.7435	0	1	957	0.0017009	RAB1A
6311	cg06337239	940139	4850307	0.221403	-20.352	-0.132678	732.667	7.60165e-07	0.354081	0	1	689.333	0.00114342	DDX58
19334	cg19345165	5420059	460398	0.652299	-20.3449	-0.124275	887	0.000651861	0.776574	0	1	1248	1.53193e-08	NDUFS3
7217	cg07238167	6580465	6580100	0.749085	-20.2666	-0.103511	4681	3.678e-38	0.852596	0	1	2985.67	3.678e-38	EIF2S3
12280	cg12360373	5220747	6370328	0.667342	-20.1541	-0.121068	1375.33	3.76545e-10	0.788409	0	1	1142	7.62893e-07	ATXN2L
21380	cg21404906	610689	240086	0.254097	-19.7896	-0.136227	1136.67	1.11015e-06	0.390323	0	1	1378.67	6.99771e-14	XRCC5
25849	cg25873362	4010685	2510184	0.492166	-19.6277	-0.142735	5020.33	3.678e-38	0.634901	0	1	795	0.00223546	RPL7A
19438	cg19436567	3060670	2850132	0.584583	-19.5834	-0.133193	432	0.0314009	0.717776	0	1	662.667	0.0016194	ARID1B
8011	cg08040428	870397	3440091	0.88688	-19.31	-0.0631696	4031.33	3.678e-38	0.950049	0	1	4901.67	3.678e-38	PSD3
2137	cg02114786	1230445	3190615	0.135044	-19.2432	-0.110357	4225.33	3.678e-38	0.2454	0	1	1124.67	1.29852e-07	PTTG1IP
15425	cg15427448	2850382	6760382	0.156524	-18.9521	-0.11515	7054.67	3.678e-38	0.271674	0	1	1017.33	2.9486e-10	BACE1
15651	cg15631323	10438	2680634	0.550087	-18.7861	-0.135236	3109	3.678e-38	0.685323	0	1	2964.67	3.678e-38	EGLN3
4061	cg04008455	7150292	7380609	0.508443	-18.5279	-0.1384	713.667	0.0198272	0.646843	0	1	853.667	0.00176142	MAN2C1
10478	cg10556064	7150608	4250133	0.776882	-18.3733	-0.0931494	2143.67	3.43416e-30	0.870031	0	1	2269	1.79659e-35	SMPD3
18770	cg18766912	5860037	5390605	0.159411	-18.1406	-0.113488	1924.33	3.678e-38	0.272899	0	1	2244	3.678e-38	UBE3A
734	cg00704909	2120370	3180021	0.760711	-17.7923	-0.0959677	938	0.000230528	0.856678	0	1	1617.67	1.18649e-14	COPB
7204	cg07221454	2260301	460187	0.676095	-17.6251	-0.113534	1050	1.16238e-05	0.789629	0	1	1334.67	3.39702e-10	MS4A10
320	cg00302793	460753	6650753	0.155032	-17.5038	-0.110562	4505.67	3.678e-38	0.265594	0	1	3332.67	2.60591e-19	PPP3CA
17974	cg17947053	6350398	4290685	0.656278	-17.4738	-0.116696	1101	2.53739e-06	0.772974	0	1	1427.67	3.49525e-10	WDR37
8267	cg08315770	1110463	4010053	0.114584	-17.251	-0.0991223	1677.67	5.44441e-17	0.213706	0	1	1106.33	1.9257e-06	KCNK17
19216	cg19221959	4210064	6770639	0.212688	-17.2134	-0.121639	7031.33	3.678e-38	0.334326	0	1	744.667	0.0140348	PPP1R9A
13440	cg13504059	3870259	3140465	0.221487	-17.2099	-0.123131	1913.67	3.11555e-23	0.344618	0	1	1328	1.05917e-07	CCR7
357	cg00340102	6350142	7650630	0.664704	-16.8438	-0.113711	2153	1.29749e-30	0.778416	0	1	3486	3.678e-38	ERGIC3
3377	cg03365354	6400474	3170598	0.616844	-16.8198	-0.121325	845.333	0.00191306	0.738169	0	1	1121.67	3.65984e-06	MCAM
17823	cg17797815	1820630	3420121	0.659117	-16.7965	-0.114558	818.333	0.003101	0.773675	0	1	1063.67	3.18574e-06	RAB11FIP2
964	cg00931491	1450594	6330161	0.743712	-16.7675	-0.0977854	1002.67	4.66885e-05	0.841497	0	1	1493.33	2.0417e-12	SULT1A2
3622	cg03595428	5260674	6860382	0.613988	-16.7675	-0.121601	501.667	0.00686144	0.735589	0	1	659.667	0.00239814	MTCP1
21921	cg21948783	540358	5090730	0.512645	-16.766	-0.132746	1140	3.29418e-07	0.645392	0	1	673	0.0451848	WNT1
161	cg00145348	3370192	1410475	0.82427	-16.7475	-0.0779322	1834	8.67746e-21	0.902202	0	1	3417	3.678e-38	APEX2
19368	cg19378039	6280240	2470202	0.808951	-16.67	-0.0818547	989	1.31405e-14	0.890806	0	1	1716.67	4.98459e-23	CRYAA
13503	cg13565157	6380382	6380079	0.389572	-16.5745	-0.135912	1931.67	3.678e-38	0.525484	0	1	3464	3.678e-38	PDE1B
23533	cg23582919	4490328	6420577	0.392144	-16.5678	-0.135919	1220.33	5.91265e-08	0.528063	0	1	1244	9.40043e-08	UBPH
7601	cg07638871	4210612	1170544	0.10189	-16.5133	-0.0934192	4632.33	3.678e-38	0.195309	0	1	3956.67	3.678e-38	DKFZP781I1119
17805	cg17783509	1030246	1690315	0.662517	-16.5131	-0.113203	697	0.0238717	0.77572	0	1	1006.67	0.000126076	PHOX2B
1224	cg01211097	3520193	3890097	0.782822	-16.4822	-0.0880319	930.667	6.19913e-13	0.870854	0	1	1780.67	1.78146e-24	USP10
27334	cg27397287	3450730	4490730	0.657904	-16.3264	-0.113516	551	0.00146677	0.771419	0	1	1005.67	3.7004e-07	CD97
21174	cg21210758	1400441	6180554	0.851537	-16.2097	-0.0695779	5020	3.678e-38	0.921115	0	1	4701.33	3.678e-38	EVC
7575	cg07607921	6520520	6520047	0.81842	-16.1389	-0.0784398	972	8.14574e-13	0.89686	0	1	1836.67	4.34136e-24	ZZEF1
2883	cg02883161	3830215	360113	0.50483	-15.9933	-0.130825	662.667	0.0417983	0.635655	0	1	871	0.001596	MSI1
18510	cg18495563	3130437	4250672	0.579753	-15.775	-0.123118	977	4.58413e-13	0.70287	0	1	1501.67	1.53261e-16	TCP11L1
17839	cg17812013	610450	240372	0.274388	-15.6678	-0.125354	6876.33	3.678e-38	0.399743	0	1	1021.67	8.07029e-07	GPX4
3334	cg03312532	4260192	7610475	0.5893	-15.6678	-0.121616	810.333	0.00377334	0.710917	0	1	1049.67	2.73193e-06	C15orf42
13106	cg13191049	2480246	2970291	0.214994	-15.6552	-0.116929	794.333	0.00542247	0.331923	0	1	712	0.0180096	DMN
12852	cg12907644	1740577	4760128	0.611128	-15.5975	-0.118561	416.667	0.0456562	0.729689	0	1	697.667	0.00388083	SAA2
4164	cg04115602	6220243	1990673	0.568366	-15.5725	-0.123703	1009	4.74823e-05	0.69207	0	1	711	0.0433149	CGB8
12754	cg12806521	6100167	4060626	0.560218	-15.3316	-0.123854	1642.67	2.6253e-16	0.684073	0	1	2174.33	4.05151e-22	NOL1
7670	cg07696033	7570093	7570753	0.411128	-15.3158	-0.131635	1137	7.10826e-20	0.542763	0	1	1982.67	2.97339e-29	ALX4
26951	cg26993951	3180332	380634	0.507426	-15.3012	-0.128291	980	7.23463e-14	0.635717	0	1	1605	2.89019e-21	C2orf7
7188	cg07197823	4040070	4070102	0.763941	-15.2445	-0.0898275	2168	6.97618e-30	0.853769	0	1	2023	4.08038e-30	INHBB
121	cg00112517	830471	830438	0.56034	-15.2445	-0.123553	3116.67	3.678e-38	0.683893	0	1	839	0.00748993	PPP1R1B
4980	cg04940435	830138	5910463	0.360055	-15.1729	-0.130096	852.667	0.00180114	0.49015	0	1	827.667	0.00247418	DNTTIP1
23916	cg23963136	2100021	4860600	0.679267	-15.0733	-0.106463	666	0.0379664	0.78573	0	1	1051.33	0.000120896	CD320
15393	cg15396310	240360	2120601	0.477964	-15.0733	-0.129263	1184	6.75355e-08	0.607228	0	1	736.667	0.0281986	BCL7B
5043	cg04998282	830520	5910370	0.626534	-15.0646	-0.114874	697.333	0.025174	0.741408	0	1	1211	1.1747e-09	NOL11
3077	cg03060925	4210390	6770646	0.810867	-15.0083	-0.078224	1408.33	2.44378e-11	0.889091	0	1	2221.67	5.20904e-32	FLJ41131
6087	cg06131859	5340091	4200546	0.322131	-14.872	-0.126999	571.333	0.000582174	0.44913	0	1	512.333	0.0322311	KYNU
10679	cg10780112	2230196	5360711	0.150261	-14.7974	-0.101196	7554.33	3.678e-38	0.251457	0	1	2148.33	1.84732e-07	HEBP2
5234	cg05210526	3140086	2450356	0.299105	-14.7762	-0.124728	1129.67	1.28734e-06	0.423833	0	1	1025.33	9.16219e-05	PGM1
1650	cg01630869	6960435	5050356	0.107562	-14.7399	-0.0899881	2660.33	3.678e-38	0.19755	0	1	2533.33	4.44822e-37	CDC42EP2
20282	cg20317180	2710133	6350681	0.695668	-14.6826	-0.102432	1811.67	2.32327e-20	0.7981	0	1	1973.33	1.14305e-25	ZNF524
8182	cg08228917	160682	3800725	0.791916	-14.6821	-0.082144	1293	5.52457e-09	0.87406	0	1	2011	3.11471e-18	LHFP
3301	cg03283569	3130438	6520612	0.402059	-14.6082	-0.129059	755.667	0.00940062	0.531118	0	1	1000.67	7.73778e-06	RABEPK
24995	cg25021182	3930465	4590474	0.864518	-14.4927	-0.06316	2717.67	3.678e-38	0.927678	0	1	4346.67	3.678e-38	ELA2B
22469	cg22494492	3830687	360347	0.691709	-14.4207	-0.102447	859	0.00133974	0.794157	0	1	1286.67	1.5846e-07	SUPT5H
6256	cg06285486	6760367	4290367	0.815155	-14.337	-0.0758116	1507	4.85687e-13	0.890967	0	1	2235.67	1.05096e-32	SART1
14770	cg14769265	1440647	580438	0.79809	-14.2918	-0.0798717	1303.67	1.58193e-09	0.877962	0	1	2039.67	6.89221e-22	PCYT1A
7032	cg07043494	6420554	1450482	0.771516	-14.2669	-0.0859032	984	5.68235e-05	0.857419	0	1	1671.67	1.54138e-13	HRH1
22929	cg22968727	3400192	4230593	0.373139	-14.2669	-0.127128	571.667	0.000758781	0.500266	0	1	525.333	0.0367102	RPL11
12673	cg12729059	830554	5910441	0.496733	-14.1668	-0.125009	783	0.00625784	0.621742	0	1	913.667	0.000714751	IFNGR1
1378	cg01366419	4120128	6290142	0.837245	-14.1575	-0.0698383	1504	4.24054e-13	0.907083	0	1	2665	3.678e-38	WBSCR17
6	cg00007981	5260689	6860356	0.73127	-14.1518	-0.0941755	697.333	6.40596e-06	0.825446	0	1	1011.33	1.22567e-07	PANX1
26462	cg26500816	6900239	2640273	0.660854	-14.1326	-0.106829	719	0.0189259	0.767682	0	1	1132	2.35788e-06	AIPL1
22002	cg22036988	5890504	6400148	0.167751	-14.1077	-0.102678	2423	3.678e-38	0.270429	0	1	1076	1.11879e-12	SPSB4
18542	cg18530716	2650408	4120019	0.689321	-14.0685	-0.101885	1224	7.37986e-08	0.791207	0	1	1779.33	1.69508e-16	SLC16A11
14121	cg14149007	2750753	3710519	0.640156	-13.8746	-0.109339	664.333	0.0420886	0.749495	0	1	858.333	0.00324483	PRKD2
25336	cg25356214	1740682	4760725	0.674879	-13.8722	-0.103876	754.333	0.00913901	0.778755	0	1	1215.33	5.87417e-10	POU6F1
12662	cg12723191	4480750	3360220	0.88758	-13.7659	-0.0556441	2620.33	3.678e-38	0.943224	0	1	4266	3.678e-38	PDC
14060	cg14093125	2570706	5550136	0.680103	-13.7612	-0.102706	1108	1.89487e-06	0.78281	0	1	1242	1.14633e-08	MGC13170
5875	cg05885123	2710615	6350687	0.392072	-13.6801	-0.125509	810	0.00390512	0.517582	0	1	848	0.00233167	CRIP3
23407	cg23440155	160152	3800537	0.797921	-13.6611	-0.0785973	1239	4.50906e-08	0.876518	0	1	2033.33	1.77418e-23	CYP4B1
7113	cg07115304	2470441	10468	0.71118	-13.6559	-0.0968522	1587.33	2.87296e-14	0.808032	0	1	1306	7.30616e-09	TRIB3
21969	cg22001782	5270725	830450	0.58485	-13.4237	-0.115094	1026	2.8917e-05	0.699943	0	1	1358.33	2.72103e-08	BCL9
9533	cg09593402	6420017	5420017	0.591115	-13.3514	-0.114171	670.667	0.0374743	0.705286	0	1	1081.67	5.4318e-07	LNPEP
12288	cg12371177	4060377	7570392	0.804697	-13.0289	-0.0757522	1191.33	1.20355e-07	0.880449	0	1	2293.67	1.38888e-31	PLEKHG6
8510	cg08569678	6290201	7100131	0.469512	13.2497	0.122407	987	4.02757e-05	0.347105	0	1	856	0.00340601	LY6K
25876	cg25903497	6580021	2650138	0.296082	13.2995	0.104708	707.333	0.0199096	0.191374	0	1	1337	4.69289e-15	TMBIM1
25436	cg25438963	4890619	6980112	0.859045	13.3033	0.0827652	1821	1.86658e-20	0.77628	0	1	1780.33	8.20546e-20	HIST1H3C
14495	cg14494596	6270220	2940615	0.214028	13.3039	0.0900628	914.667	0.000336897	0.123965	0	1	1336	2.50405e-07	SCOTIN
11610	cg11676599	2600669	150736	0.656733	13.3202	0.119366	995.667	3.42855e-05	0.537368	0	1	733.333	0.0425328	PLEKHA1
19672	cg19693015	2320059	70286	0.803282	13.3346	0.0969376	1370.67	1.27694e-10	0.706344	0	1	956.333	0.000325446	CHMP6
19484	cg19486271	3370634	1410427	0.542652	13.4237	0.124794	1701	2.05088e-17	0.417859	0	1	1545	4.14271e-15	DDB2
20178	cg20207753	2760059	4230196	0.291504	13.6322	0.104913	907.333	0.000481129	0.186591	0	1	1239.67	2.91628e-07	C20orf72
10047	cg10130071	1010189	6280524	0.814013	13.7797	0.0959026	1585.33	5.0442e-15	0.718111	0	1	819.667	0.00656384	GALNT1
23230	cg23256971	6060189	2360221	0.359345	13.9741	0.115468	1620.33	1.15144e-15	0.243877	0	1	2124	7.01265e-35	LRRC51
23841	cg23887396	1660441	450349	0.716392	14.039	0.115046	871.667	0.000826262	0.601347	0	1	716.333	0.00924619	SARM1
10829	cg10922163	1510647	3400471	0.767216	14.1779	0.107088	1126	1.16829e-20	0.660128	0	1	1799.67	1.48483e-29	C9orf23
21292	cg21306218	2480041	2970270	0.449012	14.2375	0.124606	676	0.0359291	0.324406	0	1	730.667	0.0149203	ZNF276
12903	cg12963312	7650433	5900026	0.247123	14.2669	0.0988584	5435.33	3.678e-38	0.148265	0	1	5906	3.678e-38	TRAM2
14560	cg14556618	7650601	1430180	0.245224	14.2836	0.0985781	842	0.00194137	0.146646	0	1	1009	0.000472405	IGF2R
2112	cg02089348	3610433	2570494	0.165619	14.4148	0.0819997	841.333	0.00155135	0.0836191	0	1	19552	3.678e-38	TMEM129
25022	cg25044651	1450551	1450164	0.523019	14.4207	0.128274	1121	1.4617e-06	0.394745	0	1	1402.33	1.808e-10	FLJ90650
5930	cg05938285	6980056	4280674	0.524668	14.6309	0.129086	984	9.61264e-05	0.395581	0	1	669.333	0.0422	PIGZ
25882	cg25907916	3370152	1410026	0.239732	14.7766	0.0988752	735	0.0147273	0.140857	0	1	1997.67	1.96564e-19	C10orf56
19979	cg19998328	3610594	2570717	0.371228	14.8089	0.119624	582	0.000163242	0.251604	0	1	541.667	0.0170262	LOC90580
15713	cg15686608	4540341	4540020	0.272504	14.8934	0.105314	845.333	0.00158747	0.16719	0	1	1184	1.58941e-07	DAB2IP
15564	cg15559737	1740717	4760717	0.679398	15.0055	0.123287	967.333	0.000125601	0.556111	0	1	643.333	0.0440398	CRYBA4
2009	cg01988129	4060465	7570326	0.771135	15.2785	0.110098	1255	9.67662e-09	0.661037	0	1	832	0.0013627	ADHFE1
8683	cg08729012	6580253	2650672	0.383815	15.3413	0.122634	866.667	0.00124939	0.261181	0	1	937	0.00111357	CMTM6
15179	cg15185794	1010215	6280113	0.679684	15.4101	0.124623	827.667	0.00316442	0.555061	0	1	691.667	0.0121036	PADI2
7435	cg07459264	4040687	4070564	0.897783	15.7363	0.0770466	2452.67	3.678e-38	0.820736	0	1	2266	2.5394e-30	NECAP2
3577	cg03555203	3390730	2630370	0.754975	15.8082	0.114979	7568.33	3.678e-38	0.639995	0	1	665	0.0355874	ZNF537
11832	cg11879188	10356	2680750	0.218726	15.9466	0.0973901	677.333	0.032474	0.121336	0	1	1333	1.34963e-09	ABO
9294	cg09360083	2350468	4210554	0.237099	15.9466	0.101231	673.667	0.0349792	0.135868	0	1	1075.67	4.73407e-05	THYN1
9984	cg10063179	3180020	380086	0.82939	16.1201	0.0993119	1672	9.87762e-17	0.730078	0	1	1229.67	8.16639e-07	MTNR1A
2280	cg02248486	6400397	5390091	0.687978	16.4861	0.127462	788	0.00636404	0.560516	0	1	689.667	0.0323066	HOXA5
6520	cg06532176	2810097	2810672	0.243227	16.5745	0.103976	837.333	0.00209062	0.13925	0	1	1076.33	1.06977e-05	WWOX
2614	cg02613386	1690309	520538	0.733641	16.6831	0.121667	844	0.0021143	0.611974	0	1	645	0.0299478	FBXO39
27053	cg27091787	3450427	4490634	0.669845	16.7472	0.130405	1194	1.32312e-07	0.53944	0	1	1133.67	5.2962e-05	HYAL2
7822	cg07864189	3370523	1410441	0.271991	17.2062	0.111046	6738.67	3.678e-38	0.160944	0	1	6429	3.678e-38	NADSYN1
22453	cg22476251	6960152	1230750	0.265485	17.2987	0.11005	648.667	0.0495244	0.155436	0	1	858	0.00482507	PPEF2
9772	cg09855435	780349	5340433	0.507404	17.3219	0.137856	1566	3.19192e-14	0.369549	0	1	1205.33	9.03096e-08	IL22RA2
1947	cg01929065	7610437	5860259	0.146284	17.5038	0.0831375	1426	1.18e-11	0.0631463	0	1	3364.67	3.678e-38	CD63
14816	cg14817542	4150653	1940243	0.621145	17.605	0.137184	426	0.0348793	0.483961	0	1	645.667	0.0120471	HIF1AN
20144	cg20164558	2810427	60603	0.882921	17.9576	0.0876972	2068.33	3.25925e-27	0.795224	0	1	2463.33	2.85918e-22	PPP2R5D
226	cg00209066	4860735	6270066	0.235288	18.1288	0.105767	1035.33	1.14342e-05	0.129521	0	1	1425.67	2.2834e-08	BRD1
8946	cg09000510	240075	2120433	0.66664	18.2356	0.135559	884	0.000803888	0.531081	0	1	949.667	0.00117385	TESK1
9679	cg09757107	3440195	4480670	0.208728	18.4571	0.10057	1504	3.77826e-14	0.108157	0	1	19588.3	3.678e-38	CDC42EP4
20251	cg20289911	1450639	1450403	0.258837	18.5	0.11159	845	1.45425e-09	0.147246	0	1	741.333	0.000384093	C20orf55
5073	cg05028306	3310647	540438	0.971534	18.5672	0.0515707	8796.67	3.678e-38	0.919963	0	1	10111.7	3.678e-38	LAP3
23904	cg23947872	4590349	5490754	0.400225	18.9065	0.134949	1549	6.26799e-15	0.265276	0	1	778.667	0.00992283	MTMR1
7559	cg07594478	270139	840523	0.910241	18.9308	0.0797	2896.33	3.678e-38	0.830541	0	1	3098.67	3.678e-38	ARIH1
15986	cg15910208	5310386	5310608	0.363253	18.9495	0.130475	722.667	0.0186888	0.232778	0	1	836.333	0.00783136	KLK10
12645	cg12703269	4220546	2370647	0.414481	19.3378	0.137696	1025.67	2.42087e-05	0.276785	0	1	1267.67	1.81087e-07	PSTPIP1
25615	cg25623459	6270674	3290382	0.734917	19.5201	0.130189	7734.67	3.678e-38	0.604729	0	1	720	0.0181487	TNNI2
21211	cg21243909	1010717	6280333	0.755653	19.5845	0.126565	1147	6.59632e-07	0.629088	0	1	1335	1.50496e-12	RCC2
23704	cg23744433	2100215	2940278	0.377439	19.5952	0.134063	808	0.003345	0.243375	0	1	846	0.00505558	WDR78
15209	cg15212440	1780041	3840600	0.725074	19.98	0.133238	1198.67	9.53428e-08	0.591835	0	1	16536.7	3.678e-38	SFXN2
23466	cg23509027	7040372	6620634	0.837602	20.4983	0.108769	1422.67	1.846e-11	0.728833	0	1	935	0.00253772	CSAG3A
13443	cg13507429	2680110	6940376	0.504555	20.6163	0.147673	938.667	0.000195522	0.356882	0	1	1002.67	2.94914e-05	KLHDC7A
25822	cg25842356	2900458	2340019	0.336157	21.0299	0.131549	841	0.00162337	0.204607	0	1	740.333	0.00443836	MARCH3
13015	cg13086586	6650608	2750608	0.716031	21.2489	0.138243	1157.33	5.18181e-07	0.577788	0	1	833	0.000523637	PPAT
19127	cg19136717	6350128	7650470	0.630615	21.441	0.148291	505.333	0.0033714	0.482323	0	1	733	0.000191386	ARIH1
18722	cg18714560	4200291	1820291	0.384316	21.4745	0.139641	719.667	0.0186865	0.244675	0	1	952.667	0.000455987	SCT
6870	cg06878726	7320747	7320328	0.524648	21.6793	0.151258	660.333	0.0448353	0.373389	0	1	624.333	0.0258062	RBM19
6788	cg06803253	3460343	2690048	0.790783	22.8314	0.12757	1149.33	6.41137e-07	0.663213	0	1	791.333	0.0111314	GNAT1
8789	cg08826863	3360097	5220253	0.78974	23.4679	0.129451	3267.67	3.678e-38	0.660289	0	1	4385.67	3.678e-38	VEGF
3615	cg03588357	730731	5820519	0.729414	24.4131	0.144781	1074.67	7.41318e-06	0.584632	0	1	20239	3.678e-38	GPR68
6439	cg06465194	3170048	6420433	0.897411	25.0687	0.0976468	2561.33	3.678e-38	0.799764	0	1	3321.33	3.678e-38	GRIK4
13722	cg13781408	510326	7510201	0.824426	25.2427	0.124462	1526.33	6.004e-14	0.699964	0	1	1687	9.75729e-13	AATK
23927	cg23973000	5560240	4920202	0.301822	25.4081	0.134838	1279	7.85709e-09	0.166984	0	1	913.333	0.00434894	TSSK1
20468	cg20519035	2630088	20619	0.412122	25.4685	0.152905	2305.67	1.51011e-37	0.259217	0	1	1383.67	1.19956e-13	FLJ46072
5547	cg05531055	2000129	3610082	0.845468	25.5463	0.118498	1580.67	1.72939e-14	0.72697	0	1	1901.33	9.55903e-17	TOM1
22583	cg22621695	60446	4570110	0.801624	26.1806	0.133356	1714	4.51795e-17	0.668268	0	1	805	0.0266342	DYRK2
6595	cg06609049	7160148	4670025	0.7695	26.4393	0.142065	850.333	1.18034e-09	0.627436	0	1	543	0.0301089	THOP1
27207	cg27269921	2630692	20692	0.414638	27.1119	0.156994	757.667	0.00943706	0.257643	0	1	1599.67	4.54076e-12	MN1
11955	cg12004206	240112	2120546	0.8023	27.1418	0.135539	1587.33	2.01389e-14	0.666761	0	1	1033.67	4.44572e-05	BTBD14A
7474	cg07496861	4490577	6420142	0.860156	28.3589	0.119542	2106	1.59032e-29	0.740614	0	1	1847.33	1.65672e-25	LOC151194
8878	cg08924430	4200367	1820414	0.636048	28.7397	0.167832	903.667	0.000479765	0.468216	0	1	2663	3.678e-38	FLJ20032
21699	cg21693321	4150301	1940402	0.834586	28.7571	0.129559	1420	2.1764e-11	0.705028	0	1	3871.33	3.678e-38	MED12
2357	cg02318426	3610408	2570014	0.24926	31.0639	0.132841	1743	1.39972e-18	0.116419	0	1	3524.33	3.678e-38	NFKBIA
15851	cg15796682	1190110	1710717	0.759098	31.1613	0.155821	1352.67	6.36619e-10	0.603277	0	1	2403.67	3.678e-38	RNH1
15909	cg15836660	6380349	6060494	0.440325	31.8407	0.170306	714.667	0.0190662	0.270019	0	1	2808.67	8.48785e-18	EDNRB
550	cg00528967	540440	5090274	0.20454	32.163	0.122237	1075.67	2.4791e-06	0.0823028	0	1	13000.3	3.678e-38	STK24
3343	cg03328804	20681	20086	0.624433	32.5058	0.177788	876	4.14377e-12	0.446645	0	1	570	0.0346902	UVRAG
22340	cg22377237	5420577	460470	0.677703	33.5608	0.175506	1062	7.35816e-06	0.502198	0	1	1515.67	3.20078e-10	GNB2
5741	cg05745457	3170167	6560082	0.146765	33.8455	0.10609	6025	3.678e-38	0.0406744	0	1	6874.67	3.678e-38	TKTL2
3021	cg03005055	4490010	6580653	0.452707	33.985	0.17632	3484.33	3.678e-38	0.276388	0	1	4169.33	3.678e-38	HSPA2
6155	cg06196379	4890246	6980491	0.63933	34.246	0.180872	1014.33	2.50621e-16	0.458457	0	1	1010.33	1.54119e-07	TREM1
25034	cg25055477	3850520	2710047	0.721703	34.3886	0.171034	1004	4.30594e-05	0.550669	0	1	1767.33	9.59422e-35	NUDT3
6341	cg06376129	2640673	6110594	0.859653	34.4737	0.132652	1923	7.96446e-23	0.727001	0	1	4947.33	3.678e-38	RIPK5
15585	cg15576195	1070537	2320368	0.76405	36.5823	0.16726	1282	1.1124e-08	0.59679	0	1	3232.67	3.678e-38	HTATIP2
11243	cg11308840	5420196	460059	0.849475	36.5823	0.140883	2360	3.678e-38	0.708592	0	1	870	0.000702236	LOC401498
4132	cg04084157	6900025	380056	0.237145	37.5567	0.139395	722.667	0.0176908	0.0977501	0	1	8334	3.678e-38	VGF
13350	cg13423076	4640097	5870672	0.455469	37.7169	0.184094	699	0.0220829	0.271376	0	1	726	0.0209017	CXXC1
5272	cg05251000	6040132	3060204	0.757947	40.2327	0.176293	2379.33	8.53989e-38	0.581654	0	1	1926.33	1.05115e-20	FREQ
9714	cg09799156	3290523	2480554	0.437635	40.3261	0.186743	726.333	0.0163521	0.250893	0	1	841.333	0.00684115	VMD2L2
20150	cg20171451	5570438	290255	0.567033	40.9007	0.197325	7433.67	3.678e-38	0.369708	0	1	4038.33	3.678e-38	CSTL1
5404	cg05390437	6380133	6060681	0.783568	41.8749	0.173084	1140.67	6.83398e-07	0.610484	0	1	2274	3.678e-38	WDR45L
26600	cg26637069	6380438	6060255	0.262805	44.6021	0.156234	2860.67	3.678e-38	0.106571	0	1	2506.33	2.39273e-24	AGTRL1
13793	cg13842258	5910669	4220736	0.517074	45.0804	0.203398	3306	3.678e-38	0.313676	0	1	2292.67	2.13032e-13	APBB2
21703	cg21696393	7330066	4780431	0.582832	45.1965	0.205772	840.667	0.00194647	0.37706	0	1	1051.67	1.59856e-06	SOX8
18076	cg18070061	6220603	6560605	0.551791	46.5658	0.20776	512.333	0.0054964	0.344031	0	1	1113.67	4.08963e-06	DUSP4
17751	cg17736259	4610220	1110343	0.255328	48.2458	0.158678	1091	3.56574e-06	0.0966502	0	1	1901	2.01202e-24	DMRTB1
4392	cg04366367	4220519	1510523	0.573026	49.4879	0.213738	695.667	0.0240471	0.359287	0	1	735.667	0.00550425	GPS1
7211	cg07236358	2350433	4210349	0.380766	49.5832	0.192442	793	0.00520658	0.188324	0	1	4535.33	3.678e-38	POP5
3082	cg03064400	7050639	6130639	0.468803	50.5084	0.208275	1836.33	9.71233e-21	0.260528	0	1	3229.67	3.678e-38	U2AF1L3
1902	cg01882179	4260373	7610224	0.73139	50.7501	0.202684	1157	2.03088e-07	0.528706	0	1	3815.33	3.678e-38	SOCS2
2404	cg02372712	580008	5310192	0.655049	52.3734	0.21621	537	0.00286011	0.438839	0	1	6104.67	3.678e-38	ZNF467
11924	cg11973052	3850139	2710661	0.787017	52.9828	0.193331	1307.33	4.03042e-09	0.593685	0	1	3497.67	3.678e-38	SOCS1
19686	cg19709625	2640470	6110142	0.696103	55.5105	0.217009	939.333	0.000272183	0.479095	0	1	4211.67	3.678e-38	PCOLCE2
23724	cg23761264	6330376	4540064	0.40622	55.699	0.20637	15928.7	3.678e-38	0.199851	0	1	18372.7	3.678e-38	PLCG1
14442	cg14448145	2900220	730220	0.970702	55.9592	0.101455	17480.7	3.678e-38	0.869246	0	1	19070.7	3.678e-38	DNAJC5
13695	cg13752949	130451	4880494	0.712767	60.3396	0.223234	1185	1.31357e-07	0.489533	0	1	7271	3.678e-38	CP110
21675	cg21671476	7400471	5080438	0.685534	61.5978	0.229127	529.333	0.00152698	0.456408	0	1	2701.33	3.678e-38	MYL9
14427	cg14436761	3370066	2100468	0.628848	66.5812	0.241544	1086	3.00083e-06	0.387303	0	1	1348.67	3.36871e-09	RAMP2
21664	cg21663580	50397	4730162	0.401681	68.6092	0.222662	940	0.00018594	0.179019	0	1	1427.33	5.91305e-11	PTK7
23494	cg23536300	5090372	7560670	0.754042	73.6513	0.236477	1179	9.57142e-08	0.517565	0	1	6719.33	3.678e-38	PPP1R12A
25686	cg25705900	4760494	6960333	0.806695	75.585	0.224361	1377.33	1.17372e-10	0.582335	0	1	1994	2.64842e-37	RNF144
25631	cg25645462	5570070	290102	0.48353	78.9498	0.250576	3851.33	3.678e-38	0.232954	0	1	867.333	0.0121648	GPR56
24	cg00022866	5360609	1660711	0.489489	83.6425	0.257073	7007.33	3.678e-38	0.232416	0	1	1277	7.05559e-07	FLJ37970
19928	cg19945840	4220634	4220427	0.522271	85.7583	0.263855	13951.7	3.678e-38	0.258416	0	1	686	0.0267881	B3GALT6
6988	cg07005513	870474	7570296	0.86184	87.4024	0.218588	1897.67	1.02666e-22	0.643252	0	1	17832	3.678e-38	FADS2
11812	cg11854877	6960689	5050373	0.606587	87.8056	0.271711	1394.33	8.09104e-11	0.334876	0	1	692	0.00504761	F8A1
2814	cg02810134	4830309	4640538	0.482143	89.073	0.262276	12482.7	3.678e-38	0.219867	0	1	773	0.00627692	TNNC2
2679	cg02671806	840554	4260554	0.813964	89.3911	0.241724	1920.33	5.82689e-23	0.57224	0	1	2889.67	3.678e-38	CLPX
27079	cg27127056	1660470	450121	0.720688	90.2616	0.266879	1148.33	7.9843e-07	0.453809	0	1	6573.33	3.678e-38	FLJ20280
22952	cg22986271	1050088	6270025	0.845812	91.7518	0.232359	1232.67	4.57801e-24	0.613453	0	1	3463.67	3.678e-38	SACM1L
19297	cg19304410	3370154	1410521	0.791748	94.2745	0.256029	1430.33	8.33122e-12	0.535719	0	1	8992	3.678e-38	CACHD1
25106	cg25117976	2760138	870253	0.884616	97.1529	0.220277	3115.67	3.678e-38	0.66434	0	1	3005.67	3.678e-38	UGDH
1474	cg01457622	4200722	1820711	0.820478	99.8816	0.253846	4797	3.678e-38	0.566632	0	1	1965.67	1.41429e-06	GGTL4
23060	cg23093496	50446	4730338	0.264969	101.724	0.21377	3323.33	3.678e-38	0.0511992	0	1	3499.67	3.678e-38	C16orf54
23627	cg23667933	3190377	270377	0.524315	103.509	0.284793	768.333	0.0117262	0.239522	0	1	829	0.0134566	FXN
1352	cg01344518	7050431	7050709	0.490825	104.232	0.280624	7352.33	3.678e-38	0.210201	0	1	1291.33	6.08344e-12	RGS11
10337	cg10417559	2190594	3930594	0.345337	105.784	0.24631	11217.7	3.678e-38	0.0990274	0	1	3527.33	3.678e-38	LMO6
1320	cg01311285	580703	5310088	0.561758	335.959	0.359307	1291.33	3.2921e-09	0.202451	0	1	19886.7	3.678e-38	SPATA4

## Sheet: S4
ID	Level	Title	Number of hits	Group size	Expected hits	P-value	Adjusted P-value	Hits	Hit names
GO:0051148	7	negative regulation of muscle cell differentiation	3	57	0.0979381443298969	1.2693738790262997E-4	0.0690539390190307	["ENSG00000100311","ENSG00000100811","ENSG00000160539"]	["PDGFB","PLPP7","YY1"]
GO:1902894	10	negative regulation of pri-miRNA transcription by RNA polymerase II	2	22	0.037800687285223365	6.472628921072365E-4	0.1465168425956053	["ENSG00000100311","ENSG00000100811"]	["PDGFB","YY1"]
GO:0048522	5	positive regulation of cellular process	20	6231	10.706185567010309	8.079972937257646E-4	0.1465168425956053	["ENSG00000100311","ENSG00000100811","ENSG00000103540","ENSG00000104529","ENSG00000107140","ENSG00000108960","ENSG00000123595","ENSG00000124827","ENSG00000151623","ENSG00000153234","ENSG00000153303","ENSG00000155506","ENSG00000157916","ENSG00000169083","ENSG00000174903","ENSG00000179636","ENSG00000179886","ENSG00000185359","ENSG00000262814","ENSG00000288520"]	["AR","CCP110","EEF1D (ENSG00000104529)","ENSG00000288520","FRMD1","GCM2","HGS","LARP1","MMD","MRPL12","NR3C2","NR4A2","PDGFB","RAB1B","RAB9A","RER1","TESK1","TIGD5 (ENSG00000179886)","TPPP2","YY1"]
GO:0016579	7	protein deubiquitination	4	321	0.5515463917525774	0.002137978645157993	0.1508592745983741	["ENSG00000100811","ENSG00000103540","ENSG00000169083","ENSG00000185359"]	["AR","CCP110","HGS","YY1"]
GO:0051154	8	negative regulation of striated muscle cell differentiation	2	40	0.06872852233676977	0.0021437257589515045	0.1508592745983741	["ENSG00000100811","ENSG00000160539"]	["PLPP7","YY1"]
GO:0070646	6	protein modification by small protein removal	4	338	0.5807560137457045	0.0025773065642500613	0.1508592745983741	["ENSG00000100811","ENSG00000103540","ENSG00000169083","ENSG00000185359"]	["AR","CCP110","HGS","YY1"]
GO:0051147	6	regulation of muscle cell differentiation	3	167	0.2869415807560137	0.002908702595827511	0.1508592745983741	["ENSG00000100311","ENSG00000100811","ENSG00000160539"]	["PDGFB","PLPP7","YY1"]
GO:0032880	5	regulation of protein localization	7	1157	1.9879725085910653	0.003031473286871227	0.1508592745983741	["ENSG00000008300","ENSG00000107140","ENSG00000108960","ENSG00000123595","ENSG00000157916","ENSG00000169083","ENSG00000174871"]	["AR","CELSR3","CNIH2","MMD","RAB9A","RER1","TESK1"]
GO:0044089	6	positive regulation of cellular component biogenesis	5	593	1.0189003436426116	0.00320011354730146	0.1508592745983741	["ENSG00000103540","ENSG00000107140","ENSG00000179636","ENSG00000179886","ENSG00000185359"]	["CCP110","HGS","TESK1","TIGD5 (ENSG00000179886)","TPPP2"]
GO:0048518	4	positive regulation of biological process	20	6888	11.835051546391753	0.0032598670076360676	0.1508592745983741	["ENSG00000100311","ENSG00000100811","ENSG00000103540","ENSG00000104529","ENSG00000107140","ENSG00000108960","ENSG00000123595","ENSG00000124827","ENSG00000151623","ENSG00000153234","ENSG00000153303","ENSG00000155506","ENSG00000157916","ENSG00000169083","ENSG00000174903","ENSG00000179636","ENSG00000179886","ENSG00000185359","ENSG00000262814","ENSG00000288520"]	["AR","CCP110","EEF1D (ENSG00000104529)","ENSG00000288520","FRMD1","GCM2","HGS","LARP1","MMD","MRPL12","NR3C2","NR4A2","PDGFB","RAB1B","RAB9A","RER1","TESK1","TIGD5 (ENSG00000179886)","TPPP2","YY1"]
GO:0031952	9	regulation of protein autophosphorylation	2	51	0.08762886597938144	0.0034630785756412474	0.1508592745983741	["ENSG00000100311","ENSG00000107140"]	["PDGFB","TESK1"]
GO:0048008	7	platelet-derived growth factor receptor signaling pathway	2	56	0.09621993127147767	0.004160507631924177	0.1508592745983741	["ENSG00000100311","ENSG00000185359"]	["HGS","PDGFB"]
GO:0043401	5	steroid hormone mediated signaling pathway	3	194	0.3333333333333333	0.004429962577768038	0.1508592745983741	["ENSG00000151623","ENSG00000153234","ENSG00000169083"]	["AR","NR3C2","NR4A2"]
GO:0071407	6	cellular response to organic cyclic compound	5	654	1.1237113402061856	0.004854487158230623	0.1508592745983741	["ENSG00000100311","ENSG00000151623","ENSG00000153234","ENSG00000155506","ENSG00000169083"]	["AR","LARP1","NR3C2","NR4A2","PDGFB"]
GO:1902893	9	regulation of pri-miRNA transcription by RNA polymerase II	2	65	0.11168384879725086	0.005565498012252019	0.1508592745983741	["ENSG00000100311","ENSG00000100811"]	["PDGFB","YY1"]
GO:0061614	8	pri-miRNA transcription by RNA polymerase II	2	66	0.1134020618556701	0.0057332810908945825	0.1508592745983741	["ENSG00000100311","ENSG00000100811"]	["PDGFB","YY1"]
GO:0065007	2	biological regulation	30	13640	23.436426116838486	0.005862399281268381	0.1508592745983741	["ENSG00000008300","ENSG00000100311","ENSG00000100811","ENSG00000103540","ENSG00000104529","ENSG00000106484","ENSG00000107140","ENSG00000108960","ENSG00000112759","ENSG00000123595","ENSG00000124827","ENSG00000145246","ENSG00000151623","ENSG00000153234","ENSG00000153303","ENSG00000155506","ENSG00000157916","ENSG00000160539","ENSG00000165795","ENSG00000169083","ENSG00000173530","ENSG00000174871","E…	["AR","ATP10D","CCP110","CELSR3","CNIH2","EEF1D (ENSG00000104529)","ENSG00000288520","FRMD1","GCM2","H3C3","HGS","LARP1","MEST","MMD","MRPL12","NDRG2","NR3C2","NR4A2","PDGFB","PLPP7","RAB1B","RAB9A","RER1","SLC29A1","TESK1","TIGD5 (ENSG00000179886)","TNFRSF10D","TPPP2","YY1","ZFP28"]
GO:0050789	3	regulation of biological process	29	12912	22.185567010309278	0.0062548847191607965	0.1508592745983741	["ENSG00000008300","ENSG00000100311","ENSG00000100811","ENSG00000103540","ENSG00000104529","ENSG00000106484","ENSG00000107140","ENSG00000108960","ENSG00000112759","ENSG00000123595","ENSG00000124827","ENSG00000151623","ENSG00000153234","ENSG00000153303","ENSG00000155506","ENSG00000157916","ENSG00000160539","ENSG00000165795","ENSG00000169083","ENSG00000173530","ENSG00000174871","ENSG00000174903","E…	["AR","CCP110","CELSR3","CNIH2","EEF1D (ENSG00000104529)","ENSG00000288520","FRMD1","GCM2","H3C3","HGS","LARP1","MEST","MMD","MRPL12","NDRG2","NR3C2","NR4A2","PDGFB","PLPP7","RAB1B","RAB9A","RER1","SLC29A1","TESK1","TIGD5 (ENSG00000179886)","TNFRSF10D","TPPP2","YY1","ZFP28"]
GO:0048207	5	vesicle targeting, rough ER to cis-Golgi	2	70	0.12027491408934708	0.006427387760111725	0.1508592745983741	["ENSG00000174871","ENSG00000174903"]	["CNIH2","RAB1B"]
GO:0048208	7	COPII vesicle coating	2	70	0.12027491408934708	0.006427387760111725	0.1508592745983741	["ENSG00000174871","ENSG00000174903"]	["CNIH2","RAB1B"]
GO:0006367	8	transcription initiation from RNA polymerase II promoter	3	223	0.38316151202749144	0.0065184673550699075	0.1508592745983741	["ENSG00000151623","ENSG00000153234","ENSG00000169083"]	["AR","NR3C2","NR4A2"]
GO:0006901	7	vesicle coating	2	74	0.12714776632302405	0.007157875165325443	0.1508592745983741	["ENSG00000174871","ENSG00000174903"]	["CNIH2","RAB1B"]
GO:0032482	7	Rab protein signal transduction	2	74	0.12714776632302405	0.007157875165325443	0.1508592745983741	["ENSG00000123595","ENSG00000174903"]	["RAB1B","RAB9A"]
GO:0050794	4	regulation of cellular process	28	12275	21.09106529209622	0.007237658729999777	0.1508592745983741	["ENSG00000008300","ENSG00000100311","ENSG00000100811","ENSG00000103540","ENSG00000104529","ENSG00000107140","ENSG00000108960","ENSG00000112759","ENSG00000123595","ENSG00000124827","ENSG00000151623","ENSG00000153234","ENSG00000153303","ENSG00000155506","ENSG00000157916","ENSG00000160539","ENSG00000165795","ENSG00000169083","ENSG00000173530","ENSG00000174871","ENSG00000174903","ENSG00000179636","E…	["AR","CCP110","CELSR3","CNIH2","EEF1D (ENSG00000104529)","ENSG00000288520","FRMD1","GCM2","H3C3","HGS","LARP1","MMD","MRPL12","NDRG2","NR3C2","NR4A2","PDGFB","PLPP7","RAB1B","RAB9A","RER1","SLC29A1","TESK1","TIGD5 (ENSG00000179886)","TNFRSF10D","TPPP2","YY1","ZFP28"]
GO:0002064	5	epithelial cell development	3	235	0.40378006872852235	0.00752801999745592	0.1508592745983741	["ENSG00000100311","ENSG00000169083","ENSG00000174903"]	["AR","PDGFB","RAB1B"]
GO:0090114	8	COPII-coated vesicle budding	2	76	0.13058419243986255	0.007536605084223285	0.1508592745983741	["ENSG00000174871","ENSG00000174903"]	["CNIH2","RAB1B"]
GO:0061024	5	membrane organization	6	1038	1.7835051546391754	0.0077548818960368575	0.1508592745983741	["ENSG00000145246","ENSG00000157916","ENSG00000169083","ENSG00000174871","ENSG00000174903","ENSG00000185359"]	["AR","ATP10D","CNIH2","HGS","RAB1B","RER1"]
GO:0048199	4	vesicle targeting, to, from or within Golgi	2	78	0.13402061855670103	0.007924242917260509	0.1508592745983741	["ENSG00000174871","ENSG00000174903"]	["CNIH2","RAB1B"]
GO:0044087	5	regulation of cellular component biogenesis	6	1046	1.7972508591065293	0.008042130447339795	0.1508592745983741	["ENSG00000103540","ENSG00000107140","ENSG00000174903","ENSG00000179636","ENSG00000179886","ENSG00000185359"]	["CCP110","HGS","RAB1B","TESK1","TIGD5 (ENSG00000179886)","TPPP2"]
GO:0048194	7	Golgi vesicle budding	2	84	0.14432989690721648	0.009139987375792923	0.16322201793490118	["ENSG00000174871","ENSG00000174903"]	["CNIH2","RAB1B"]
GO:0009755	4	hormone-mediated signaling pathway	3	254	0.436426116838488	0.009307149126581862	0.16322201793490118	["ENSG00000151623","ENSG00000153234","ENSG00000169083"]	["AR","NR3C2","NR4A2"]
GO:0032879	4	regulation of localization	11	3020	5.189003436426117	0.009601295172641246	0.16322201793490118	["ENSG00000008300","ENSG00000100311","ENSG00000106484","ENSG00000107140","ENSG00000108960","ENSG00000123595","ENSG00000157916","ENSG00000169083","ENSG00000174871","ENSG00000179636","ENSG00000185359"]	["AR","CELSR3","CNIH2","HGS","MEST","MMD","PDGFB","RAB9A","RER1","TESK1","TPPP2"]
GO:0071383	6	cellular response to steroid hormone stimulus	3	262	0.45017182130584193	0.010123860609360047	0.16689030822702622	["ENSG00000151623","ENSG00000153234","ENSG00000169083"]	["AR","NR3C2","NR4A2"]
GO:0033036	3	macromolecule localization	12	3507	6.025773195876289	0.01067029271080476	0.16928639504725487	["ENSG00000008300","ENSG00000100811","ENSG00000106484","ENSG00000107140","ENSG00000108960","ENSG00000123595","ENSG00000145246","ENSG00000157916","ENSG00000169083","ENSG00000174871","ENSG00000174903","ENSG00000185359"]	["AR","ATP10D","CELSR3","CNIH2","HGS","MEST","MMD","RAB1B","RAB9A","RER1","TESK1","YY1"]
GO:0045921	7	positive regulation of exocytosis	2	95	0.16323024054982818	0.011570166618868897	0.16928639504725487	["ENSG00000123595","ENSG00000185359"]	["HGS","RAB9A"]
GO:0003073	5	regulation of systemic arterial blood pressure	2	96	0.16494845360824742	0.01180373991377647	0.16928639504725487	["ENSG00000100311","ENSG00000169083"]	["AR","PDGFB"]
GO:0006890	5	retrograde vesicle-mediated transport, Golgi to endoplasmic reticulum	2	96	0.16494845360824742	0.01180373991377647	0.16928639504725487	["ENSG00000157916","ENSG00000174903"]	["RAB1B","RER1"]
GO:0006903	3	vesicle targeting	2	98	0.16838487972508592	0.012277106470481186	0.16928639504725487	["ENSG00000174871","ENSG00000174903"]	["CNIH2","RAB1B"]
GO:0051668	4	localization within membrane	2	98	0.16838487972508592	0.012277106470481186	0.16928639504725487	["ENSG00000157916","ENSG00000174871"]	["CNIH2","RER1"]
GO:0030901	4	midbrain development	2	99	0.17010309278350516	0.012516885010066581	0.16928639504725487	["ENSG00000153234","ENSG00000165795"]	["NDRG2","NR4A2"]
GO:1901655	6	cellular response to ketone	2	100	0.1718213058419244	0.012758717273782076	0.16928639504725487	["ENSG00000155506","ENSG00000169083"]	["AR","LARP1"]
GO:0006352	7	DNA-templated transcription, initiation	3	292	0.5017182130584192	0.013551965860384195	0.17341695198024584	["ENSG00000151623","ENSG00000153234","ENSG00000169083"]	["AR","NR3C2","NR4A2"]
GO:1903076	8	regulation of protein localization to plasma membrane	2	105	0.18041237113402062	0.013998428998782815	0.17341695198024584	["ENSG00000157916","ENSG00000169083"]	["AR","RER1"]
GO:0022607	5	cellular component assembly	11	3184	5.470790378006873	0.014152092929999032	0.17341695198024584	["ENSG00000008300","ENSG00000084623","ENSG00000101972","ENSG00000103540","ENSG00000107140","ENSG00000174871","ENSG00000174903","ENSG00000179636","ENSG00000179886","ENSG00000185359","ENSG00000287080"]	["CCP110","CELSR3","CNIH2","EIF3I","H3C3","HGS","RAB1B","STAG2","TESK1","TIGD5 (ENSG00000179886)","TPPP2"]
GO:0001932	8	regulation of protein phosphorylation	7	1545	2.654639175257732	0.01434515227777769	0.17341695198024584	["ENSG00000008300","ENSG00000100311","ENSG00000107140","ENSG00000108960","ENSG00000165795","ENSG00000169083","ENSG00000185359"]	["AR","CELSR3","HGS","MMD","NDRG2","PDGFB","TESK1"]
GO:0097327	5	response to antineoplastic agent	2	109	0.1872852233676976	0.01502642388886768	0.17770379555530474	["ENSG00000100311","ENSG00000155506"]	["LARP1","PDGFB"]
GO:0044267	5	cellular protein metabolic process	16	5633	9.6786941580756	0.015595722430474867	0.1805121915357091	["ENSG00000008300","ENSG00000084623","ENSG00000100311","ENSG00000100811","ENSG00000103540","ENSG00000104529","ENSG00000107140","ENSG00000108960","ENSG00000155506","ENSG00000165795","ENSG00000169083","ENSG00000174903","ENSG00000182858","ENSG00000185359","ENSG00000262814","ENSG00000287080"]	["ALG12","AR","CCP110","CELSR3","EEF1D (ENSG00000104529)","EIF3I","H3C3","HGS","LARP1","MMD","MRPL12","NDRG2","PDGFB","RAB1B","TESK1","YY1"]
GO:0006900	6	vesicle budding from membrane	2	114	0.1958762886597938	0.016355945077091528	0.18536737754037066	["ENSG00000174871","ENSG00000174903"]	["CNIH2","RAB1B"]
GO:0051153	7	regulation of striated muscle cell differentiation	2	116	0.19931271477663232	0.016901423977669895	0.18764029885413108	["ENSG00000100811","ENSG00000160539"]	["PLPP7","YY1"]
GO:0007283	4	spermatogenesis	4	586	1.006872852233677	0.017413459719700125	0.18945844175033735	["ENSG00000100811","ENSG00000107140","ENSG00000169083","ENSG00000179636"]	["AR","TESK1","TPPP2","YY1"]
GO:0016236	5	macroautophagy	3	326	0.5601374570446735	0.018150308130665187	0.19360328672709534	["ENSG00000155506","ENSG00000174903","ENSG00000185359"]	["HGS","LARP1","RAB1B"]
GO:0048232	5	male gamete generation	4	605	1.0395189003436427	0.019344643875666798	0.20021574395503222	["ENSG00000100811","ENSG00000107140","ENSG00000169083","ENSG00000179636"]	["AR","TESK1","TPPP2","YY1"]
GO:0051179	2	localization	19	7369	12.661512027491408	0.019506313289736593	0.20021574395503222	["ENSG00000008300","ENSG00000100311","ENSG00000100811","ENSG00000103540","ENSG00000106484","ENSG00000107140","ENSG00000108960","ENSG00000112759","ENSG00000123595","ENSG00000145246","ENSG00000153234","ENSG00000157916","ENSG00000169083","ENSG00000173530","ENSG00000174871","ENSG00000174903","ENSG00000179636","ENSG00000179886","ENSG00000185359"]	["AR","ATP10D","CCP110","CELSR3","CNIH2","HGS","MEST","MMD","NR4A2","PDGFB","RAB1B","RAB9A","RER1","SLC29A1","TESK1","TIGD5 (ENSG00000179886)","TNFRSF10D","TPPP2","YY1"]

## Sheet: S5
ID	Level	Title	Number of hits	Group size	Expected hits	P-value	Adjusted P-value	Hits	Hit names
GO:0048523	5	negative regulation of cellular process	45	5357	27.33447880870561	1.0335572423027155E-4	0.04522875799507184	["ENSG00000004468","ENSG00000010278","ENSG00000011590","ENSG00000024526","ENSG00000047634","ENSG00000072609","ENSG00000092853","ENSG00000100526","ENSG00000101773","ENSG00000101955","ENSG00000108654","ENSG00000112419","ENSG00000113196","ENSG00000115241","ENSG00000118946","ENSG00000118971","ENSG00000123338","ENSG00000131914","ENSG00000133083","ENSG00000133112","ENSG00000134830","ENSG00000135596","E…	["C5AR2","CCND2","CD38","CD9","CDH2","CDKN3","CHFR","CHMP6","CLSPN","DCLK1","DDX5","DEPDC1","DRD1","F2R","H3C3","HAND1","HGS","HIF1AN","ING2","LIN28A","MICAL1","NACC1","NCKAP1L","NPAT","NR2E3","P2RY1","PCDH17","PEG3","PHACTR2","PPM1E","PPM1G","PSMD13","RBBP8","SCML1","SIRT3","SPRY2","SRPX","STMN3","SYNGAP1 (ENSG00000197283)","TBX6","TERT","TGFB1I1","TPT1","ULK1","ZBTB32"]
GO:0051171	5	regulation of nitrogen compound metabolic process	50	6313	32.21253774862022	1.480336114929161E-4	0.04522875799507184	["ENSG00000004468","ENSG00000011590","ENSG00000024526","ENSG00000047634","ENSG00000071794","ENSG00000072609","ENSG00000082258","ENSG00000092853","ENSG00000100526","ENSG00000101773","ENSG00000108654","ENSG00000111641","ENSG00000112419","ENSG00000113196","ENSG00000118971","ENSG00000123338","ENSG00000123360","ENSG00000125878","ENSG00000131914","ENSG00000134830","ENSG00000135083","ENSG00000135596","E…	["C5AR2","CCND2","CCNJL","CCNT2","CCT7","CD38","CDH2","CDKN3","CHFR","CHMP6","CLSPN","DDX5","DEPDC1","DRD1","F2R","H3C3","HAND1","HGS","HIF1AN","HLTF","ING2","LIN28A","MICAL1","MRPL12","NACC1","NCKAP1L","NOP2","NPAT","NR2E3","P2RY1","PDE1B","PEG3","PHACTR2","POLG2","PPM1E","PSMD13","RBBP8","SCML1","SIRT3","SPRY2","SYNGAP1 (ENSG00000197283)","TBX6","TCF15","TERT","TGFB1I1","ZBTB32","ZBTB9 (ENSG000…
GO:0080090	5	regulation of primary metabolic process	51	6499	33.16161616161616	1.5191179691817657E-4	0.04522875799507184	["ENSG00000004468","ENSG00000011590","ENSG00000024526","ENSG00000047634","ENSG00000071794","ENSG00000072609","ENSG00000082258","ENSG00000092853","ENSG00000100526","ENSG00000101773","ENSG00000108654","ENSG00000111641","ENSG00000112419","ENSG00000113196","ENSG00000118971","ENSG00000123338","ENSG00000123360","ENSG00000125878","ENSG00000131914","ENSG00000134830","ENSG00000135052","ENSG00000135083","E…	["C5AR2","CCND2","CCNJL","CCNT2","CCT7","CD38","CDH2","CDKN3","CHFR","CHMP6","CLSPN","DDX5","DEPDC1","DRD1","F2R","GOLM1","H3C3","HAND1","HGS","HIF1AN","HLTF","ING2","LIN28A","MICAL1","MRPL12","NACC1","NCKAP1L","NOP2","NPAT","NR2E3","P2RY1","PDE1B","PEG3","PHACTR2","POLG2","PPM1E","PSMD13","RBBP8","SCML1","SIRT3","SPRY2","SYNGAP1 (ENSG00000197283)","TBX6","TCF15","TERT","TGFB1I1","ZBTB32","ZBTB9 …
GO:0019222	4	regulation of metabolic process	55	7282	37.156930126002294	1.86303979183721E-4	0.04522875799507184	["ENSG00000004468","ENSG00000011590","ENSG00000024526","ENSG00000047634","ENSG00000071794","ENSG00000072609","ENSG00000082258","ENSG00000092853","ENSG00000100526","ENSG00000101773","ENSG00000102144","ENSG00000104921","ENSG00000108654","ENSG00000111641","ENSG00000112419","ENSG00000113196","ENSG00000118971","ENSG00000123338","ENSG00000123360","ENSG00000125878","ENSG00000131914","ENSG00000134830","E…	["C5AR2","CCND2","CCNJL","CCNT2","CCT7","CD38","CDH2","CDKN3","CHFR","CHMP6","CLSPN","DDX5","DEPDC1","DRD1","F2R","FCER2","GOLM1","H3C3","HAND1","HGS","HIF1AN","HLTF","ING2","LIN28A","MICAL1","MRPL12","NACC1","NCKAP1L","NOP2","NPAT","NR2E3","P2RY1","PDE1B","PEG3","PGK1","PHACTR2","POLG2","PPM1E","PSMD13","RBBP8","SCML1","SIRT3","SPRY2","SYNGAP1 (ENSG00000197283)","TBX6","TCF15","TERT","TGFB1I1","…
GO:0031323	5	regulation of cellular metabolic process	52	6735	34.36582318025617	1.9177346676231744E-4	0.04522875799507184	["ENSG00000004468","ENSG00000011590","ENSG00000024526","ENSG00000047634","ENSG00000071794","ENSG00000072609","ENSG00000082258","ENSG00000092853","ENSG00000100526","ENSG00000101773","ENSG00000102144","ENSG00000108654","ENSG00000111641","ENSG00000112419","ENSG00000113196","ENSG00000118971","ENSG00000123338","ENSG00000123360","ENSG00000125878","ENSG00000131914","ENSG00000134830","ENSG00000135083","E…	["C5AR2","CCND2","CCNJL","CCNT2","CCT7","CD38","CDH2","CDKN3","CHFR","CHMP6","CLSPN","DDX5","DEPDC1","DRD1","F2R","H3C3","HAND1","HGS","HIF1AN","HLTF","ING2","LIN28A","MICAL1","MRPL12","NACC1","NCKAP1L","NOP2","NPAT","NR2E3","P2RY1","PDE1B","PEG3","PGK1","PHACTR2","POLG2","PPM1E","PSMD13","RBBP8","SCML1","SIRT3","SPRY2","SYNGAP1 (ENSG00000197283)","TBX6","TCF15","TERT","TGFB1I1","ULK1","ZBTB32","…
GO:0010648	6	negative regulation of cell communication	19	1565	7.985525356659378	3.1260408933177886E-4	0.04522875799507184	["ENSG00000004468","ENSG00000118946","ENSG00000133112","ENSG00000134830","ENSG00000136158","ENSG00000140682","ENSG00000142082","ENSG00000164362","ENSG00000166135","ENSG00000168556","ENSG00000169860","ENSG00000170558","ENSG00000176108","ENSG00000181104","ENSG00000184845","ENSG00000185359","ENSG00000185627","ENSG00000197283","ENSG00000197457"]	["C5AR2","CD38","CDH2","CHMP6","DRD1","F2R","HGS","HIF1AN","ING2","P2RY1","PCDH17","PSMD13","SIRT3","SPRY2","STMN3","SYNGAP1 (ENSG00000197283)","TERT","TGFB1I1","TPT1"]
GO:0043170	4	macromolecule metabolic process	68	9970	50.87264396542747	3.1858544687262324E-4	0.04522875799507184	["ENSG00000004468","ENSG00000010278","ENSG00000011590","ENSG00000021826","ENSG00000024526","ENSG00000047634","ENSG00000071794","ENSG00000072609","ENSG00000082258","ENSG00000092853","ENSG00000095917","ENSG00000100526","ENSG00000101773","ENSG00000102144","ENSG00000104907","ENSG00000104921","ENSG00000108654","ENSG00000111641","ENSG00000112419","ENSG00000113196","ENSG00000115241","ENSG00000118971","E…	["C5AR2","CCND2","CCNJL","CCNT2","CCT7","CD38","CD9","CDCA5","CDH2","CDKN3","CHFR","CHMP6","CHSY1","CLSPN","CPS1","DCLK1","DDX5","DEPDC1","DRD1","F2R","FCER2","GOLM1","H3C3","HAND1","HGS","HIF1AN","HLTF","ING2","ISG20L2","LIN28A","MICAL1","MRPL12","MUTYH","NACC1","NCKAP1L","NOP2","NPAT","NR2E3","P2RY1","PEG3","PGK1","PHACTR2","POLG2","PPM1E","PPM1G","PSMD13","RAD54B","RBBP8","RRNAD1","SCML1","SIR…
GO:0023057	5	negative regulation of signaling	19	1568	8.000833072998022	3.202510932417729E-4	0.04522875799507184	["ENSG00000004468","ENSG00000118946","ENSG00000133112","ENSG00000134830","ENSG00000136158","ENSG00000140682","ENSG00000142082","ENSG00000164362","ENSG00000166135","ENSG00000168556","ENSG00000169860","ENSG00000170558","ENSG00000176108","ENSG00000181104","ENSG00000184845","ENSG00000185359","ENSG00000185627","ENSG00000197283","ENSG00000197457"]	["C5AR2","CD38","CDH2","CHMP6","DRD1","F2R","HGS","HIF1AN","ING2","P2RY1","PCDH17","PSMD13","SIRT3","SPRY2","STMN3","SYNGAP1 (ENSG00000197283)","TERT","TGFB1I1","TPT1"]
GO:0060255	5	regulation of macromolecule metabolic process	51	6679	34.08007914193481	3.2486737586244735E-4	0.04522875799507184	["ENSG00000004468","ENSG00000011590","ENSG00000024526","ENSG00000047634","ENSG00000071794","ENSG00000072609","ENSG00000082258","ENSG00000092853","ENSG00000100526","ENSG00000101773","ENSG00000104921","ENSG00000108654","ENSG00000111641","ENSG00000112419","ENSG00000113196","ENSG00000118971","ENSG00000123338","ENSG00000125878","ENSG00000131914","ENSG00000134830","ENSG00000135083","ENSG00000135596","E…	["C5AR2","CCND2","CCNJL","CCNT2","CCT7","CD38","CDH2","CDKN3","CHFR","CHMP6","CLSPN","DDX5","DEPDC1","DRD1","F2R","FCER2","H3C3","HAND1","HGS","HIF1AN","HLTF","ING2","LIN28A","MICAL1","MRPL12","NACC1","NCKAP1L","NOP2","NPAT","NR2E3","P2RY1","PEG3","PHACTR2","POLG2","PPM1E","PSMD13","RBBP8","SCML1","SIRT3","SPRY2","SYNGAP1 (ENSG00000197283)","TBX6","TCF15","TERT","TGFB1I1","ZBTB32","ZBTB9 (ENSG000…
GO:0048519	4	negative regulation of biological process	47	6002	30.62563782151411	3.8863890848287683E-4	0.04869548965446913	["ENSG00000004468","ENSG00000010278","ENSG00000011590","ENSG00000024526","ENSG00000047634","ENSG00000072609","ENSG00000092853","ENSG00000100526","ENSG00000101773","ENSG00000101955","ENSG00000102144","ENSG00000108654","ENSG00000112419","ENSG00000113196","ENSG00000115241","ENSG00000118946","ENSG00000118971","ENSG00000123338","ENSG00000131873","ENSG00000131914","ENSG00000133083","ENSG00000133112","E…	["C5AR2","CCND2","CD38","CD9","CDH2","CDKN3","CHFR","CHMP6","CHSY1","CLSPN","DCLK1","DDX5","DEPDC1","DRD1","F2R","H3C3","HAND1","HGS","HIF1AN","ING2","LIN28A","MICAL1","NACC1","NCKAP1L","NPAT","NR2E3","P2RY1","PCDH17","PEG3","PGK1","PHACTR2","PPM1E","PPM1G","PSMD13","RBBP8","SCML1","SIRT3","SPRY2","SRPX","STMN3","SYNGAP1 (ENSG00000197283)","TBX6","TERT","TGFB1I1","TPT1","ULK1","ZBTB32"]
GO:0070920	7	regulation of production of small RNA involved in gene silencing by RNA	3	29	0.14797459127356036	4.2749432258512414E-4	0.04869548965446913	["ENSG00000108654","ENSG00000131914","ENSG00000164362"]	["DDX5","LIN28A","TERT"]
GO:1990709	5	presynaptic active zone organization	2	8	0.04082057690305113	7.073173117564613E-4	0.06148260064260656	["ENSG00000118946","ENSG00000187672"]	["ERC2","PCDH17"]
GO:0001932	8	regulation of protein phosphorylation	18	1545	7.883473914401749	7.498587035196732E-4	0.06148260064260656	["ENSG00000082258","ENSG00000092853","ENSG00000100526","ENSG00000118971","ENSG00000123338","ENSG00000134830","ENSG00000135083","ENSG00000135596","ENSG00000136158","ENSG00000142082","ENSG00000169860","ENSG00000170558","ENSG00000175175","ENSG00000176108","ENSG00000181104","ENSG00000184845","ENSG00000185359","ENSG00000197283"]	["C5AR2","CCND2","CCNJL","CCNT2","CDH2","CDKN3","CHMP6","CLSPN","DRD1","F2R","HGS","MICAL1","NCKAP1L","P2RY1","PPM1E","SIRT3","SPRY2","SYNGAP1 (ENSG00000197283)"]
GO:0035296	6	regulation of tube diameter	5	140	0.7143600958033948	7.557136314229253E-4	0.06148260064260656	["ENSG00000004468","ENSG00000021826","ENSG00000169860","ENSG00000181104","ENSG00000184845"]	["CD38","CPS1","DRD1","F2R","P2RY1"]
GO:0097746	6	regulation of blood vessel diameter	5	140	0.7143600958033948	7.557136314229253E-4	0.06148260064260656	["ENSG00000004468","ENSG00000021826","ENSG00000169860","ENSG00000181104","ENSG00000184845"]	["CD38","CPS1","DRD1","F2R","P2RY1"]
GO:0035150	5	regulation of tube size	5	142	0.7245652400291576	8.056198492704278E-4	0.06148260064260656	["ENSG00000004468","ENSG00000021826","ENSG00000169860","ENSG00000181104","ENSG00000184845"]	["CD38","CPS1","DRD1","F2R","P2RY1"]
GO:0044260	4	cellular macromolecule metabolic process	61	8842	45.11694262209726	8.875149192698088E-4	0.06148260064260656	["ENSG00000004468","ENSG00000010278","ENSG00000011590","ENSG00000024526","ENSG00000047634","ENSG00000071794","ENSG00000072609","ENSG00000082258","ENSG00000092853","ENSG00000100526","ENSG00000101773","ENSG00000104907","ENSG00000108654","ENSG00000111641","ENSG00000112419","ENSG00000113196","ENSG00000115241","ENSG00000118971","ENSG00000123338","ENSG00000125878","ENSG00000131873","ENSG00000131914","E…	["C5AR2","CCND2","CCNJL","CCNT2","CCT7","CD38","CD9","CDCA5","CDH2","CDKN3","CHFR","CHMP6","CHSY1","CLSPN","DCLK1","DDX5","DEPDC1","DRD1","F2R","GOLM1","H3C3","HAND1","HGS","HIF1AN","HLTF","ING2","LIN28A","MICAL1","MRPL12","MUTYH","NACC1","NCKAP1L","NOP2","NPAT","NR2E3","P2RY1","PEG3","PHACTR2","POLG2","PPM1E","PPM1G","PSMD13","RAD54B","RBBP8","RRNAD1","SCML1","SIRT3","SPRY2","SYNGAP1 (ENSG000001…
GO:0009414	4	response to water deprivation	2	9	0.04592314901593252	9.063841513564314E-4	0.06148260064260656	["ENSG00000010278","ENSG00000167580"]	["AQP2","CD9"]
GO:0031399	7	regulation of protein modification process	21	1992	10.164323648859732	9.489428522004239E-4	0.06148260064260656	["ENSG00000072609","ENSG00000082258","ENSG00000092853","ENSG00000100526","ENSG00000112419","ENSG00000118971","ENSG00000123338","ENSG00000134830","ENSG00000135083","ENSG00000135596","ENSG00000136158","ENSG00000142082","ENSG00000168556","ENSG00000169860","ENSG00000170558","ENSG00000175175","ENSG00000176108","ENSG00000181104","ENSG00000184845","ENSG00000185359","ENSG00000197283"]	["C5AR2","CCND2","CCNJL","CCNT2","CDH2","CDKN3","CHFR","CHMP6","CLSPN","DRD1","F2R","HGS","ING2","MICAL1","NCKAP1L","P2RY1","PHACTR2","PPM1E","SIRT3","SPRY2","SYNGAP1 (ENSG00000197283)"]
GO:0042325	8	regulation of phosphorylation	19	1719	8.771321462043112	9.909169128747403E-4	0.06148260064260656	["ENSG00000082258","ENSG00000092853","ENSG00000100526","ENSG00000102144","ENSG00000118971","ENSG00000123338","ENSG00000134830","ENSG00000135083","ENSG00000135596","ENSG00000136158","ENSG00000142082","ENSG00000169860","ENSG00000170558","ENSG00000175175","ENSG00000176108","ENSG00000181104","ENSG00000184845","ENSG00000185359","ENSG00000197283"]	["C5AR2","CCND2","CCNJL","CCNT2","CDH2","CDKN3","CHMP6","CLSPN","DRD1","F2R","HGS","MICAL1","NCKAP1L","P2RY1","PGK1","PPM1E","SIRT3","SPRY2","SYNGAP1 (ENSG00000197283)"]
GO:0034331	6	cell junction maintenance	3	39	0.19900031240237426	0.0010304346476414507	0.06148260064260656	["ENSG00000181104","ENSG00000187672","ENSG00000197283"]	["ERC2","F2R","SYNGAP1 (ENSG00000197283)"]
GO:1903800	8	positive regulation of production of miRNAs involved in gene silencing by miRNA	2	10	0.051025721128813914	0.0011292144198866109	0.061517637744257544	["ENSG00000108654","ENSG00000131914"]	["DDX5","LIN28A"]
GO:2000807	7	regulation of synaptic vesicle clustering	2	10	0.051025721128813914	0.0011292144198866109	0.061517637744257544	["ENSG00000118946","ENSG00000170558"]	["CDH2","PCDH17"]
GO:0000079	7	regulation of cyclin-dependent protein serine/threonine kinase activity	4	98	0.5000520670623764	0.0015955514904054556	0.07643049082655266	["ENSG00000082258","ENSG00000100526","ENSG00000118971","ENSG00000135083"]	["CCND2","CCNJL","CCNT2","CDKN3"]
GO:0019220	7	regulation of phosphate metabolic process	20	1934	9.868374466312611	0.0016203209709810512	0.07643049082655266	["ENSG00000082258","ENSG00000092853","ENSG00000100526","ENSG00000102144","ENSG00000112419","ENSG00000118971","ENSG00000123338","ENSG00000134830","ENSG00000135083","ENSG00000135596","ENSG00000136158","ENSG00000142082","ENSG00000169860","ENSG00000170558","ENSG00000175175","ENSG00000176108","ENSG00000181104","ENSG00000184845","ENSG00000185359","ENSG00000197283"]	["C5AR2","CCND2","CCNJL","CCNT2","CDH2","CDKN3","CHMP6","CLSPN","DRD1","F2R","HGS","MICAL1","NCKAP1L","P2RY1","PGK1","PHACTR2","PPM1E","SIRT3","SPRY2","SYNGAP1 (ENSG00000197283)"]
GO:0051174	6	regulation of phosphorus metabolic process	20	1935	9.873477038425492	0.0016304458972757829	0.07643049082655266	["ENSG00000082258","ENSG00000092853","ENSG00000100526","ENSG00000102144","ENSG00000112419","ENSG00000118971","ENSG00000123338","ENSG00000134830","ENSG00000135083","ENSG00000135596","ENSG00000136158","ENSG00000142082","ENSG00000169860","ENSG00000170558","ENSG00000175175","ENSG00000176108","ENSG00000181104","ENSG00000184845","ENSG00000185359","ENSG00000197283"]	["C5AR2","CCND2","CCNJL","CCNT2","CDH2","CDKN3","CHMP6","CLSPN","DRD1","F2R","HGS","MICAL1","NCKAP1L","P2RY1","PGK1","PHACTR2","PPM1E","SIRT3","SPRY2","SYNGAP1 (ENSG00000197283)"]
GO:0042059	8	negative regulation of epidermal growth factor receptor signaling pathway	3	47	0.2398208893054254	0.0017751366368152525	0.07643049082655266	["ENSG00000136158","ENSG00000176108","ENSG00000185359"]	["CHMP6","HGS","SPRY2"]
GO:1904029	6	regulation of cyclin-dependent protein kinase activity	4	102	0.5204623555139019	0.0018481715186663167	0.07643049082655266	["ENSG00000082258","ENSG00000100526","ENSG00000118971","ENSG00000135083"]	["CCND2","CCNJL","CCNT2","CDKN3"]
GO:0006468	7	protein phosphorylation	21	2112	10.776632302405499	0.001982542885097663	0.07643049082655266	["ENSG00000082258","ENSG00000092853","ENSG00000100526","ENSG00000118971","ENSG00000123338","ENSG00000133083","ENSG00000134830","ENSG00000135083","ENSG00000135596","ENSG00000136158","ENSG00000142082","ENSG00000169860","ENSG00000170558","ENSG00000175175","ENSG00000176108","ENSG00000177169","ENSG00000181104","ENSG00000184845","ENSG00000185359","ENSG00000185627","ENSG00000197283"]	["C5AR2","CCND2","CCNJL","CCNT2","CDH2","CDKN3","CHMP6","CLSPN","DCLK1","DRD1","F2R","HGS","MICAL1","NCKAP1L","P2RY1","PPM1E","PSMD13","SIRT3","SPRY2","SYNGAP1 (ENSG00000197283)","ULK1"]
GO:0003018	5	vascular process in circulatory system	5	174	0.8878475476413621	0.0019845129324598987	0.07643049082655266	["ENSG00000004468","ENSG00000021826","ENSG00000169860","ENSG00000181104","ENSG00000184845"]	["CD38","CPS1","DRD1","F2R","P2RY1"]
GO:0008542	4	visual learning	3	49	0.2500260335311882	0.002002168091186315	0.07643049082655266	["ENSG00000123360","ENSG00000184845","ENSG00000197283"]	["DRD1","PDE1B","SYNGAP1 (ENSG00000197283)"]
GO:0014075	6	response to amine	3	49	0.2500260335311882	0.002002168091186315	0.07643049082655266	["ENSG00000021826","ENSG00000123360","ENSG00000184845"]	["CPS1","DRD1","PDE1B"]
GO:0016310	6	phosphorylation	24	2562	13.072789753202125	0.0020129339164215786	0.07643049082655266	["ENSG00000082258","ENSG00000092853","ENSG00000100526","ENSG00000102144","ENSG00000118971","ENSG00000123338","ENSG00000133083","ENSG00000134830","ENSG00000135083","ENSG00000135596","ENSG00000136158","ENSG00000140990","ENSG00000142082","ENSG00000166136","ENSG00000169860","ENSG00000170558","ENSG00000175175","ENSG00000176108","ENSG00000177169","ENSG00000181104","ENSG00000184845","ENSG00000185359","E…	["C5AR2","CCND2","CCNJL","CCNT2","CDH2","CDKN3","CHMP6","CLSPN","DCLK1","DRD1","F2R","HGS","MICAL1","NCKAP1L","NDUFB10","NDUFB8","P2RY1","PGK1","PPM1E","PSMD13","SIRT3","SPRY2","SYNGAP1 (ENSG00000197283)","ULK1"]
GO:1901185	7	negative regulation of ERBB signaling pathway	3	52	0.2653337498698323	0.0023752766310990497	0.0875359299637385	["ENSG00000136158","ENSG00000176108","ENSG00000185359"]	["CHMP6","HGS","SPRY2"]
GO:0009415	4	response to water	2	15	0.07653858169322086	0.0025913854541264056	0.0896186304315462	["ENSG00000010278","ENSG00000167580"]	["AQP2","CD9"]
GO:0007200	5	phospholipase C-activating G protein-coupled receptor signaling pathway	4	112	0.5714880766427158	0.0025985471472699394	0.0896186304315462	["ENSG00000134830","ENSG00000169860","ENSG00000181104","ENSG00000184845"]	["C5AR2","DRD1","F2R","P2RY1"]
GO:0007632	3	visual behavior	3	54	0.2755388940955951	0.002646360196302641	0.0896186304315462	["ENSG00000123360","ENSG00000184845","ENSG00000197283"]	["DRD1","PDE1B","SYNGAP1 (ENSG00000197283)"]
GO:0098693	6	regulation of synaptic vesicle cycle	4	115	0.58679579298136	0.002859102118552257	0.09222980967082231	["ENSG00000118946","ENSG00000169860","ENSG00000170558","ENSG00000184845"]	["CDH2","DRD1","P2RY1","PCDH17"]
GO:0046580	9	negative regulation of Ras protein signal transduction	3	56	0.2857440383213579	0.0029358048884897212	0.09222980967082231	["ENSG00000136158","ENSG00000197283","ENSG00000197457"]	["SPRY2","STMN3","SYNGAP1 (ENSG00000197283)"]
GO:1903047	4	mitotic cell cycle process	12	939	4.7913152139956265	0.002944287619180281	0.09222980967082231	["ENSG00000072609","ENSG00000092853","ENSG00000100526","ENSG00000101773","ENSG00000118971","ENSG00000135083","ENSG00000136158","ENSG00000146670","ENSG00000149308","ENSG00000164362","ENSG00000176108","ENSG00000185627"]	["CCND2","CCNJL","CDCA5","CDKN3","CHFR","CHMP6","CLSPN","NPAT","PSMD13","RBBP8","SPRY2","TERT"]
GO:0031050	8	dsRNA processing	3	58	0.2959491825471207	0.0032440066996416174	0.09256763905148184	["ENSG00000108654","ENSG00000131914","ENSG00000164362"]	["DDX5","LIN28A","TERT"]
GO:0070918	9	production of small RNA involved in gene silencing by RNA	3	58	0.2959491825471207	0.0032440066996416174	0.09256763905148184	["ENSG00000108654","ENSG00000131914","ENSG00000164362"]	["DDX5","LIN28A","TERT"]
GO:0097091	7	synaptic vesicle clustering	2	17	0.08674372591898365	0.00333424143421833	0.09256763905148184	["ENSG00000118946","ENSG00000170558"]	["CDH2","PCDH17"]
GO:0099504	5	synaptic vesicle cycle	5	199	1.0154118504633969	0.0035408218058435134	0.09256763905148184	["ENSG00000118946","ENSG00000169860","ENSG00000170558","ENSG00000184845","ENSG00000187672"]	["CDH2","DRD1","ERC2","P2RY1","PCDH17"]
GO:0070200	7	establishment of protein localization to telomere	2	18	0.09184629803186505	0.003738592338502781	0.09256763905148184	["ENSG00000135624","ENSG00000164362"]	["CCT7","TERT"]
GO:0099509	5	regulation of presynaptic cytosolic calcium ion concentration	2	18	0.09184629803186505	0.003738592338502781	0.09256763905148184	["ENSG00000157087","ENSG00000169860"]	["ATP2B2","P2RY1"]
GO:1903541	6	regulation of exosomal secretion	2	18	0.09184629803186505	0.003738592338502781	0.09256763905148184	["ENSG00000176108","ENSG00000185359"]	["CHMP6","HGS"]
GO:0035036	3	sperm-egg recognition	3	61	0.31125689888576485	0.003742302316056738	0.09256763905148184	["ENSG00000010278","ENSG00000064199","ENSG00000135624"]	["CCT7","CD9","SPA17"]
GO:0009893	5	positive regulation of metabolic process	32	3978	20.298031865042173	0.0037864743043255758	0.09256763905148184	["ENSG00000004468","ENSG00000071794","ENSG00000072609","ENSG00000082258","ENSG00000092853","ENSG00000102144","ENSG00000104921","ENSG00000108654","ENSG00000113196","ENSG00000118971","ENSG00000123338","ENSG00000125878","ENSG00000131914","ENSG00000134830","ENSG00000135624","ENSG00000136158","ENSG00000140682","ENSG00000142082","ENSG00000149308","ENSG00000149922","ENSG00000164362","ENSG00000168556","E…	["C5AR2","CCND2","CCNT2","CCT7","CD38","CDH2","CHFR","CLSPN","DDX5","DRD1","F2R","FCER2","HAND1","HGS","HLTF","ING2","LIN28A","MRPL12","NCKAP1L","NPAT","NR2E3","P2RY1","PEG3","PGK1","POLG2","SIRT3","SPRY2","TBX6","TCF15","TERT","TGFB1I1","ULK1"]
GO:0042127	5	regulation of cell population proliferation	18	1799	9.179527231073623	0.004072852883186488	0.09256763905148184	["ENSG00000004468","ENSG00000010278","ENSG00000100526","ENSG00000101955","ENSG00000111641","ENSG00000118971","ENSG00000123338","ENSG00000131914","ENSG00000134830","ENSG00000136158","ENSG00000140682","ENSG00000160877","ENSG00000164362","ENSG00000168556","ENSG00000170558","ENSG00000181104","ENSG00000185359","ENSG00000278570"]	["C5AR2","CCND2","CD38","CD9","CDH2","CDKN3","F2R","HGS","ING2","LIN28A","NACC1","NCKAP1L","NOP2","NR2E3","SPRY2","SRPX","TERT","TGFB1I1"]
GO:0051058	8	negative regulation of small GTPase mediated signal transduction	3	63	0.32146204311152765	0.0040990155930945155	0.09256763905148184	["ENSG00000136158","ENSG00000197283","ENSG00000197457"]	["SPRY2","STMN3","SYNGAP1 (ENSG00000197283)"]
GO:0051353	6	positive regulation of oxidoreductase activity	3	63	0.32146204311152765	0.0040990155930945155	0.09256763905148184	["ENSG00000104921","ENSG00000142082","ENSG00000164362"]	["FCER2","SIRT3","TERT"]
GO:0099558	7	maintenance of synapse structure	2	19	0.09694887014474643	0.004164586570141589	0.09256763905148184	["ENSG00000187672","ENSG00000197283"]	["ERC2","SYNGAP1 (ENSG00000197283)"]
GO:0045859	7	regulation of protein kinase activity	11	855	4.36269915651359	0.004192608128354664	0.09256763905148184	["ENSG00000082258","ENSG00000092853","ENSG00000100526","ENSG00000118971","ENSG00000123338","ENSG00000135083","ENSG00000136158","ENSG00000175175","ENSG00000176108","ENSG00000181104","ENSG00000185359"]	["CCND2","CCNJL","CCNT2","CDKN3","CHMP6","CLSPN","F2R","HGS","NCKAP1L","PPM1E","SPRY2"]
GO:0060147	6	regulation of posttranscriptional gene silencing	4	128	0.6531292304488181	0.004195755070956943	0.09256763905148184	["ENSG00000108654","ENSG00000131914","ENSG00000164362","ENSG00000287080"]	["DDX5","H3C3","LIN28A","TERT"]
GO:0060966	6	regulation of gene silencing by RNA	4	128	0.6531292304488181	0.004195755070956943	0.09256763905148184	["ENSG00000108654","ENSG00000131914","ENSG00000164362","ENSG00000287080"]	["DDX5","H3C3","LIN28A","TERT"]
GO:0044772	5	mitotic cell cycle phase transition	9	617	3.1482869936478184	0.004273344104690258	0.09256763905148184	["ENSG00000092853","ENSG00000100526","ENSG00000101773","ENSG00000118971","ENSG00000135083","ENSG00000146670","ENSG00000149308","ENSG00000164362","ENSG00000185627"]	["CCND2","CCNJL","CDCA5","CDKN3","CLSPN","NPAT","PSMD13","RBBP8","TERT"]
GO:0043954	5	cellular component maintenance	3	64	0.32656461522440905	0.004284854800467635	0.09256763905148184	["ENSG00000181104","ENSG00000187672","ENSG00000197283"]	["ERC2","F2R","SYNGAP1 (ENSG00000197283)"]
GO:0023019	4	signal transduction involved in regulation of gene expression	2	20	0.10205144225762783	0.004611997321974698	0.09794631600736096	["ENSG00000149922","ENSG00000169860"]	["P2RY1","TBX6"]
GO:0010556	6	regulation of macromolecule biosynthetic process	34	4374	22.318650421743204	0.004763701909825514	0.09860728664065159	["ENSG00000004468","ENSG00000011590","ENSG00000024526","ENSG00000047634","ENSG00000071794","ENSG00000082258","ENSG00000101773","ENSG00000104921","ENSG00000108654","ENSG00000111641","ENSG00000113196","ENSG00000125878","ENSG00000131914","ENSG00000135624","ENSG00000140682","ENSG00000142082","ENSG00000149308","ENSG00000149922","ENSG00000160877","ENSG00000162300","ENSG00000164362","ENSG00000166135","E…	["CCNT2","CCT7","CD38","DDX5","DEPDC1","F2R","FCER2","H3C3","HAND1","HIF1AN","HLTF","ING2","LIN28A","MRPL12","NACC1","NOP2","NPAT","NR2E3","P2RY1","PEG3","POLG2","PSMD13","RBBP8","SCML1","SIRT3","TBX6","TCF15","TERT","TGFB1I1","ZBTB32","ZBTB9 (ENSG00000213588)","ZFPL1","ZIM2","ZNF212"]
GO:0006725	4	cellular aromatic compound metabolic process	45	6318	32.23805060918463	0.004836795903975351	0.09860728664065159	["ENSG00000004468","ENSG00000011590","ENSG00000021826","ENSG00000024526","ENSG00000047634","ENSG00000071794","ENSG00000082258","ENSG00000092853","ENSG00000101773","ENSG00000102144","ENSG00000104907","ENSG00000108654","ENSG00000111641","ENSG00000113196","ENSG00000123360","ENSG00000125878","ENSG00000131914","ENSG00000132773","ENSG00000132781","ENSG00000135624","ENSG00000140682","ENSG00000143303","E…	["CCNT2","CCT7","CD38","CDCA5","CLSPN","CPS1","CYP2A6","DDX5","DEPDC1","DRD1","F2R","H3C3","HAND1","HIF1AN","HLTF","ING2","ISG20L2","LIN28A","MRPL12","MUTYH","NACC1","NOP2","NPAT","NR2E3","P2RY1","PDE1B","PEG3","PGK1","POLG2","PSMD13","RAD54B","RBBP8","RRNAD1","SCML1","TBX6","TCF15","TERT","TGFB1I1","TOE1","TRMT1","ZBTB32","ZBTB9 (ENSG00000213588)","ZFPL1","ZIM2","ZNF212"]
GO:0042053	7	regulation of dopamine metabolic process	2	21	0.10715401437050921	0.0050805994962260645	0.09860728664065159	["ENSG00000123360","ENSG00000184845"]	["DRD1","PDE1B"]
GO:0042069	6	regulation of catecholamine metabolic process	2	21	0.10715401437050921	0.0050805994962260645	0.09860728664065159	["ENSG00000123360","ENSG00000184845"]	["DRD1","PDE1B"]
GO:1990182	5	exosomal secretion	2	21	0.10715401437050921	0.0050805994962260645	0.09860728664065159	["ENSG00000176108","ENSG00000185359"]	["CHMP6","HGS"]
GO:0006996	5	organelle organization	33	4223	21.548162032698116	0.005115302180081687	0.09860728664065159	["ENSG00000006607","ENSG00000071794","ENSG00000100526","ENSG00000101955","ENSG00000105829","ENSG00000111641","ENSG00000112419","ENSG00000123338","ENSG00000135052","ENSG00000135596","ENSG00000135624","ENSG00000136158","ENSG00000140990","ENSG00000142082","ENSG00000146670","ENSG00000152229","ENSG00000164362","ENSG00000166136","ENSG00000168556","ENSG00000170558","ENSG00000175175","ENSG00000176108","E…	["BET1","CCT7","CDCA5","CDH2","CDKN3","CHMP6","DRD1","F2R","FAM83H (ENSG00000180921)","FARP2","GOLM1","H3C3","HGS","HLTF","ING2","MICAL1","NCKAP1L","NDUFB10","NDUFB8","NOP2","PHACTR2","POLG2","PPM1E","PSMD13","PSTPIP2","RAD54B","SIRT3","SPRY2","SRPX","STMN3","SYNGAP1 (ENSG00000197283)","TERT","ULK1"]
GO:0008285	6	negative regulation of cell population proliferation	10	758	3.8677496615640945	0.00530147901390308	0.10064777582455392	["ENSG00000010278","ENSG00000100526","ENSG00000101955","ENSG00000136158","ENSG00000140682","ENSG00000164362","ENSG00000168556","ENSG00000181104","ENSG00000185359","ENSG00000278570"]	["CD9","CDKN3","F2R","HGS","ING2","NR2E3","SPRY2","SRPX","TERT","TGFB1I1"]
GO:0035970	8	peptidyl-threonine dephosphorylation	2	22	0.11225658648339061	0.005570169694331082	0.10192873755505523	["ENSG00000115241","ENSG00000175175"]	["PPM1E","PPM1G"]
GO:0097734	6	extracellular exosome biogenesis	2	22	0.11225658648339061	0.005570169694331082	0.10192873755505523	["ENSG00000176108","ENSG00000185359"]	["CHMP6","HGS"]
GO:0099003	4	vesicle-mediated transport in synapse	5	222	1.1327710090596688	0.005612995124739673	0.10192873755505523	["ENSG00000118946","ENSG00000169860","ENSG00000170558","ENSG00000184845","ENSG00000187672"]	["CDH2","DRD1","ERC2","P2RY1","PCDH17"]
GO:0006887	4	exocytosis	12	1024	5.225033843590545	0.005863334982924251	0.10378573148807596	["ENSG00000010278","ENSG00000091317","ENSG00000106244","ENSG00000112419","ENSG00000123338","ENSG00000135596","ENSG00000169860","ENSG00000176108","ENSG00000184845","ENSG00000185359","ENSG00000185627","ENSG00000187672"]	["CD9","CHMP6","CMTM6","DRD1","ERC2","HGS","MICAL1","NCKAP1L","P2RY1","PDAP1","PHACTR2","PSMD13"]
GO:2000772	6	regulation of cellular senescence	3	72	0.3673851921274602	0.0059563052403853985	0.10378573148807596	["ENSG00000090238","ENSG00000164362","ENSG00000168556"]	["ING2","TERT","YPEL3"]
GO:0010628	7	positive regulation of gene expression	20	2165	11.047068624388212	0.005963745145364302	0.10378573148807596	["ENSG00000004468","ENSG00000071794","ENSG00000082258","ENSG00000108654","ENSG00000113196","ENSG00000125878","ENSG00000131914","ENSG00000136158","ENSG00000140682","ENSG00000149308","ENSG00000149922","ENSG00000164362","ENSG00000168556","ENSG00000169860","ENSG00000181104","ENSG00000184845","ENSG00000185359","ENSG00000198300","ENSG00000262814","ENSG00000278570"]	["CCNT2","CD38","DDX5","DRD1","F2R","HAND1","HGS","HLTF","ING2","LIN28A","MRPL12","NPAT","NR2E3","P2RY1","PEG3","SPRY2","TBX6","TCF15","TERT","TGFB1I1"]
GO:2000637	7	positive regulation of gene silencing by miRNA	2	23	0.117359158596272	0.006080486204617608	0.10379277270112444	["ENSG00000108654","ENSG00000131914"]	["DDX5","LIN28A"]
GO:0051172	6	negative regulation of nitrogen compound metabolic process	23	2633	13.435072373216704	0.006129820574527701	0.10379277270112444	["ENSG00000004468","ENSG00000011590","ENSG00000024526","ENSG00000047634","ENSG00000101773","ENSG00000108654","ENSG00000112419","ENSG00000113196","ENSG00000123338","ENSG00000131914","ENSG00000135596","ENSG00000136158","ENSG00000142082","ENSG00000149308","ENSG00000149922","ENSG00000160877","ENSG00000164362","ENSG00000166135","ENSG00000175175","ENSG00000176108","ENSG00000198300","ENSG00000278570","E…	["CD38","CHMP6","DDX5","DEPDC1","H3C3","HAND1","HIF1AN","LIN28A","MICAL1","NACC1","NCKAP1L","NPAT","NR2E3","PEG3","PHACTR2","PPM1E","RBBP8","SCML1","SIRT3","SPRY2","TBX6","TERT","ZBTB32"]
GO:0042063	6	gliogenesis	6	326	1.6634385087993335	0.006513113479853003	0.10667681396702489	["ENSG00000010278","ENSG00000131914","ENSG00000164362","ENSG00000169860","ENSG00000170558","ENSG00000184845"]	["CD9","CDH2","DRD1","LIN28A","P2RY1","TERT"]
GO:0060148	6	positive regulation of posttranscriptional gene silencing	2	24	0.1224617307091534	0.006611328992397226	0.10667681396702489	["ENSG00000108654","ENSG00000131914"]	["DDX5","LIN28A"]
GO:0140112	5	extracellular vesicle biogenesis	2	24	0.1224617307091534	0.006611328992397226	0.10667681396702489	["ENSG00000176108","ENSG00000185359"]	["CHMP6","HGS"]
GO:0044770	4	cell cycle phase transition	9	661	3.3728001666145997	0.00664069552228886	0.10667681396702489	["ENSG00000092853","ENSG00000100526","ENSG00000101773","ENSG00000118971","ENSG00000135083","ENSG00000146670","ENSG00000149308","ENSG00000164362","ENSG00000185627"]	["CCND2","CCNJL","CDCA5","CDKN3","CLSPN","NPAT","PSMD13","RBBP8","TERT"]
GO:0017157	6	regulation of exocytosis	5	233	1.188899302301364	0.006857872943520551	0.108293635233961	["ENSG00000135596","ENSG00000169860","ENSG00000176108","ENSG00000184845","ENSG00000185359"]	["CHMP6","DRD1","HGS","MICAL1","P2RY1"]
GO:0045935	7	positive regulation of nucleobase-containing compound metabolic process	19	2044	10.429657398729564	0.00695081187941445	0.108293635233961	["ENSG00000004468","ENSG00000071794","ENSG00000082258","ENSG00000108654","ENSG00000113196","ENSG00000125878","ENSG00000131914","ENSG00000135624","ENSG00000140682","ENSG00000149308","ENSG00000149922","ENSG00000164362","ENSG00000168556","ENSG00000169860","ENSG00000181104","ENSG00000198300","ENSG00000256525","ENSG00000262814","ENSG00000278570"]	["CCNT2","CCT7","CD38","DDX5","F2R","HAND1","HLTF","ING2","LIN28A","MRPL12","NPAT","NR2E3","P2RY1","PEG3","POLG2","TBX6","TCF15","TERT","TGFB1I1"]
GO:0090304	5	nucleic acid metabolic process	40	5537	28.252941789024263	0.0071711157791558185	0.108293635233961	["ENSG00000004468","ENSG00000011590","ENSG00000024526","ENSG00000047634","ENSG00000071794","ENSG00000082258","ENSG00000092853","ENSG00000101773","ENSG00000104907","ENSG00000108654","ENSG00000111641","ENSG00000113196","ENSG00000125878","ENSG00000131914","ENSG00000132773","ENSG00000132781","ENSG00000135624","ENSG00000140682","ENSG00000143303","ENSG00000143319","ENSG00000146670","ENSG00000149308","E…	["CCNT2","CCT7","CD38","CDCA5","CLSPN","DDX5","DEPDC1","F2R","H3C3","HAND1","HIF1AN","HLTF","ING2","ISG20L2","LIN28A","MRPL12","MUTYH","NACC1","NOP2","NPAT","NR2E3","P2RY1","PEG3","POLG2","PSMD13","RAD54B","RBBP8","RRNAD1","SCML1","TBX6","TCF15","TERT","TGFB1I1","TOE1","TRMT1","ZBTB32","ZBTB9 (ENSG00000213588)","ZFPL1","ZIM2","ZNF212"]
GO:0009891	6	positive regulation of biosynthetic process	20	2202	11.235863792564823	0.007178871664080037	0.108293635233961	["ENSG00000004468","ENSG00000071794","ENSG00000082258","ENSG00000104921","ENSG00000113196","ENSG00000125878","ENSG00000131914","ENSG00000135624","ENSG00000140682","ENSG00000142082","ENSG00000149308","ENSG00000149922","ENSG00000164362","ENSG00000168556","ENSG00000169860","ENSG00000181104","ENSG00000198300","ENSG00000256525","ENSG00000262814","ENSG00000278570"]	["CCNT2","CCT7","CD38","F2R","FCER2","HAND1","HLTF","ING2","LIN28A","MRPL12","NPAT","NR2E3","P2RY1","PEG3","POLG2","SIRT3","TBX6","TCF15","TERT","TGFB1I1"]
GO:0008152	2	metabolic process	74	12177	62.134020618556704	0.007188758434769731	0.108293635233961	["ENSG00000004468","ENSG00000010278","ENSG00000011590","ENSG00000021826","ENSG00000024526","ENSG00000047634","ENSG00000071794","ENSG00000072609","ENSG00000082258","ENSG00000092853","ENSG00000095917","ENSG00000100526","ENSG00000101773","ENSG00000101955","ENSG00000102144","ENSG00000104907","ENSG00000104921","ENSG00000108654","ENSG00000110013","ENSG00000111641","ENSG00000112419","ENSG00000113196","E…	["C5AR2","CCND2","CCNJL","CCNT2","CCT7","CD38","CD9","CDCA5","CDH2","CDKN3","CHFR","CHMP6","CHSY1","CLSPN","CPS1","CYP2A6","DCLK1","DDX5","DEPDC1","DRD1","F2R","FCER2","GOLM1","H3C3","HAND1","HGS","HIF1AN","HLTF","ING2","ISG20L2","LIN28A","MICAL1","MRPL12","MUTYH","NACC1","NCKAP1L","NDUFB10","NDUFB8","NOP2","NPAT","NR2E3","P2RY1","PDE1B","PEG3","PGK1","PHACTR2","POLG2","PPM1E","PPM1G","PSMD13","R…
GO:0010604	6	positive regulation of macromolecule metabolic process	29	3646	18.60397792356555	0.007341418451599064	0.108293635233961	["ENSG00000004468","ENSG00000071794","ENSG00000072609","ENSG00000082258","ENSG00000092853","ENSG00000104921","ENSG00000108654","ENSG00000113196","ENSG00000118971","ENSG00000123338","ENSG00000125878","ENSG00000131914","ENSG00000134830","ENSG00000135624","ENSG00000136158","ENSG00000140682","ENSG00000149308","ENSG00000149922","ENSG00000164362","ENSG00000168556","ENSG00000169860","ENSG00000170558","E…	["C5AR2","CCND2","CCNT2","CCT7","CD38","CDH2","CHFR","CLSPN","DDX5","DRD1","F2R","FCER2","HAND1","HGS","HLTF","ING2","LIN28A","MRPL12","NCKAP1L","NPAT","NR2E3","P2RY1","PEG3","POLG2","SPRY2","TBX6","TCF15","TERT","TGFB1I1"]
GO:0031325	6	positive regulation of cellular metabolic process	29	3648	18.614183067791316	0.007398485320961115	0.108293635233961	["ENSG00000004468","ENSG00000071794","ENSG00000072609","ENSG00000082258","ENSG00000092853","ENSG00000102144","ENSG00000108654","ENSG00000113196","ENSG00000118971","ENSG00000123338","ENSG00000125878","ENSG00000131914","ENSG00000134830","ENSG00000135624","ENSG00000136158","ENSG00000140682","ENSG00000142082","ENSG00000149308","ENSG00000149922","ENSG00000164362","ENSG00000168556","ENSG00000169860","E…	["C5AR2","CCND2","CCNT2","CCT7","CD38","CDH2","CHFR","CLSPN","DDX5","F2R","HAND1","HLTF","ING2","LIN28A","MRPL12","NCKAP1L","NPAT","NR2E3","P2RY1","PEG3","PGK1","POLG2","SIRT3","SPRY2","TBX6","TCF15","TERT","TGFB1I1","ULK1"]
GO:0008306	5	associative learning	3	78	0.3980006248047485	0.007432763471764282	0.108293635233961	["ENSG00000123360","ENSG00000184845","ENSG00000197283"]	["DRD1","PDE1B","SYNGAP1 (ENSG00000197283)"]
GO:0046483	4	heterocycle metabolic process	44	6274	32.013537436217845	0.007533572803180132	0.10850076692396214	["ENSG00000004468","ENSG00000011590","ENSG00000021826","ENSG00000024526","ENSG00000047634","ENSG00000071794","ENSG00000082258","ENSG00000092853","ENSG00000101773","ENSG00000102144","ENSG00000104907","ENSG00000108654","ENSG00000111641","ENSG00000113196","ENSG00000123360","ENSG00000125878","ENSG00000131914","ENSG00000132773","ENSG00000132781","ENSG00000135624","ENSG00000140682","ENSG00000143303","E…	["CCNT2","CCT7","CD38","CDCA5","CLSPN","CPS1","CYP2A6","DDX5","DEPDC1","F2R","H3C3","HAND1","HIF1AN","HLTF","ING2","ISG20L2","LIN28A","MRPL12","MUTYH","NACC1","NOP2","NPAT","NR2E3","P2RY1","PDE1B","PEG3","PGK1","POLG2","PSMD13","RAD54B","RBBP8","RRNAD1","SCML1","TBX6","TCF15","TERT","TGFB1I1","TOE1","TRMT1","ZBTB32","ZBTB9 (ENSG00000213588)","ZFPL1","ZIM2","ZNF212"]
GO:0010557	7	positive regulation of macromolecule biosynthetic process	19	2066	10.541913985212954	0.00777451371028039	0.11069847362478784	["ENSG00000004468","ENSG00000071794","ENSG00000082258","ENSG00000104921","ENSG00000113196","ENSG00000125878","ENSG00000131914","ENSG00000135624","ENSG00000140682","ENSG00000149308","ENSG00000149922","ENSG00000164362","ENSG00000168556","ENSG00000169860","ENSG00000181104","ENSG00000198300","ENSG00000256525","ENSG00000262814","ENSG00000278570"]	["CCNT2","CCT7","CD38","F2R","FCER2","HAND1","HLTF","ING2","LIN28A","MRPL12","NPAT","NR2E3","P2RY1","PEG3","POLG2","TBX6","TCF15","TERT","TGFB1I1"]
GO:0090342	5	regulation of cell aging	3	80	0.4082057690305113	0.00796869306260033	0.11216130539861628	["ENSG00000090238","ENSG00000164362","ENSG00000168556"]	["ING2","TERT","YPEL3"]
GO:0071704	3	organic substance metabolic process	71	11580	59.08778506716651	0.008056278919294066	0.11216130539861628	["ENSG00000004468","ENSG00000010278","ENSG00000011590","ENSG00000021826","ENSG00000024526","ENSG00000047634","ENSG00000071794","ENSG00000072609","ENSG00000082258","ENSG00000092853","ENSG00000095917","ENSG00000100526","ENSG00000101773","ENSG00000102144","ENSG00000104907","ENSG00000104921","ENSG00000108654","ENSG00000110013","ENSG00000111641","ENSG00000112419","ENSG00000113196","ENSG00000115241","E…	["C5AR2","CCND2","CCNJL","CCNT2","CCT7","CD38","CD9","CDCA5","CDH2","CDKN3","CHFR","CHMP6","CHSY1","CLSPN","CPS1","CYP2A6","DCLK1","DDX5","DEPDC1","DRD1","F2R","FCER2","GOLM1","H3C3","HAND1","HGS","HIF1AN","HLTF","ING2","ISG20L2","LIN28A","MICAL1","MRPL12","MUTYH","NACC1","NCKAP1L","NOP2","NPAT","NR2E3","P2RY1","PDE1B","PEG3","PGK1","PHACTR2","POLG2","PPM1E","PPM1G","PSMD13","RAD54B","RBBP8","RRN…
GO:0031167	6	rRNA methylation	2	27	0.13776944704779756	0.008324839584570318	0.11216154838136139	["ENSG00000111641","ENSG00000143303"]	["NOP2","RRNAD1"]
GO:0051000	8	positive regulation of nitric-oxide synthase activity	2	27	0.13776944704779756	0.008324839584570318	0.11216154838136139	["ENSG00000104921","ENSG00000164362"]	["FCER2","TERT"]
GO:0070199	6	establishment of protein localization to chromosome	2	27	0.13776944704779756	0.008324839584570318	0.11216154838136139	["ENSG00000135624","ENSG00000164362"]	["CCT7","TERT"]
GO:0009988	4	cell-cell recognition	3	82	0.4184109132562741	0.008526872413928866	0.11366139504949861	["ENSG00000010278","ENSG00000064199","ENSG00000135624"]	["CCT7","CD9","SPA17"]
GO:1903798	8	regulation of production of miRNAs involved in gene silencing by miRNA	2	28	0.14287201916067896	0.008935620273010406	0.11451794312717818	["ENSG00000108654","ENSG00000131914"]	["DDX5","LIN28A"]
GO:0051338	5	regulation of transferase activity	12	1083	5.526085598250547	0.008995947909829638	0.11451794312717818	["ENSG00000082258","ENSG00000092853","ENSG00000100526","ENSG00000118971","ENSG00000123338","ENSG00000135083","ENSG00000136158","ENSG00000175175","ENSG00000176108","ENSG00000181104","ENSG00000185359","ENSG00000256525"]	["CCND2","CCNJL","CCNT2","CDKN3","CHMP6","CLSPN","F2R","HGS","NCKAP1L","POLG2","PPM1E","SPRY2"]
GO:0022402	3	cell cycle process	15	1503	7.669165885660731	0.009041301948968888	0.11451794312717818	["ENSG00000072609","ENSG00000092853","ENSG00000100526","ENSG00000101773","ENSG00000115241","ENSG00000118971","ENSG00000135083","ENSG00000136158","ENSG00000146670","ENSG00000149308","ENSG00000164362","ENSG00000168556","ENSG00000176108","ENSG00000185627","ENSG00000197275"]	["CCND2","CCNJL","CDCA5","CDKN3","CHFR","CHMP6","CLSPN","ING2","NPAT","PPM1G","PSMD13","RAD54B","RBBP8","SPRY2","TERT"]
GO:0001510	5	RNA methylation	3	84	0.42861605748203685	0.009107498158368841	0.11451794312717818	["ENSG00000104907","ENSG00000111641","ENSG00000143303"]	["NOP2","RRNAD1","TRMT1"]
GO:0140352	3	export from cell	17	1799	9.179527231073623	0.009215686300595466	0.11451794312717818	["ENSG00000004468","ENSG00000010278","ENSG00000091317","ENSG00000106244","ENSG00000110628","ENSG00000112419","ENSG00000123338","ENSG00000134830","ENSG00000135596","ENSG00000142082","ENSG00000169860","ENSG00000176108","ENSG00000181104","ENSG00000184845","ENSG00000185359","ENSG00000185627","ENSG00000187672"]	["C5AR2","CD38","CD9","CHMP6","CMTM6","DRD1","ERC2","F2R","HGS","MICAL1","NCKAP1L","P2RY1","PDAP1","PHACTR2","PSMD13","SIRT3","SLC22A18 (ENSG00000110628)"]
GO:2000112	7	regulation of cellular macromolecule biosynthetic process	32	4219	21.52775174424659	0.009399293533049252	0.11451794312717818	["ENSG00000004468","ENSG00000011590","ENSG00000024526","ENSG00000047634","ENSG00000071794","ENSG00000082258","ENSG00000101773","ENSG00000108654","ENSG00000111641","ENSG00000113196","ENSG00000125878","ENSG00000131914","ENSG00000135624","ENSG00000140682","ENSG00000149308","ENSG00000149922","ENSG00000160877","ENSG00000162300","ENSG00000164362","ENSG00000166135","ENSG00000168556","ENSG00000169860","E…	["CCNT2","CCT7","CD38","DDX5","DEPDC1","F2R","H3C3","HAND1","HIF1AN","HLTF","ING2","LIN28A","MRPL12","NACC1","NOP2","NPAT","NR2E3","P2RY1","PEG3","POLG2","PSMD13","RBBP8","SCML1","TBX6","TCF15","TERT","TGFB1I1","ZBTB32","ZBTB9 (ENSG00000213588)","ZFPL1","ZIM2","ZNF212"]
GO:0030511	7	positive regulation of transforming growth factor beta receptor signaling pathway	2	29	0.14797459127356036	0.009565851825142257	0.11451794312717818	["ENSG00000140682","ENSG00000168556"]	["ING2","TGFB1I1"]
GO:0045737	7	positive regulation of cyclin-dependent protein serine/threonine kinase activity	2	29	0.14797459127356036	0.009565851825142257	0.11451794312717818	["ENSG00000082258","ENSG00000118971"]	["CCND2","CCNT2"]
GO:1903846	6	positive regulation of cellular response to transforming growth factor beta stimulus	2	29	0.14797459127356036	0.009565851825142257	0.11451794312717818	["ENSG00000140682","ENSG00000168556"]	["ING2","TGFB1I1"]
GO:0042058	7	regulation of epidermal growth factor receptor signaling pathway	3	86	0.43882120170779965	0.009710753917942143	0.11451794312717818	["ENSG00000136158","ENSG00000176108","ENSG00000185359"]	["CHMP6","HGS","SPRY2"]
GO:0044237	3	cellular metabolic process	70	11441	58.378527543476	0.009812481550091168	0.11451794312717818	["ENSG00000004468","ENSG00000010278","ENSG00000011590","ENSG00000021826","ENSG00000024526","ENSG00000047634","ENSG00000071794","ENSG00000072609","ENSG00000082258","ENSG00000092853","ENSG00000100526","ENSG00000101773","ENSG00000101955","ENSG00000102144","ENSG00000104907","ENSG00000108654","ENSG00000111641","ENSG00000112419","ENSG00000113196","ENSG00000115241","ENSG00000118971","ENSG00000123338","E…	["C5AR2","CCND2","CCNJL","CCNT2","CCT7","CD38","CD9","CDCA5","CDH2","CDKN3","CHFR","CHMP6","CHSY1","CLSPN","CPS1","CYP2A6","DCLK1","DDX5","DEPDC1","DRD1","F2R","GOLM1","H3C3","HAND1","HGS","HIF1AN","HLTF","ING2","ISG20L2","LIN28A","MICAL1","MRPL12","MUTYH","NACC1","NCKAP1L","NDUFB10","NDUFB8","NOP2","NPAT","NR2E3","P2RY1","PDE1B","PEG3","PGK1","PHACTR2","POLG2","PPM1E","PPM1G","PSMD13","RAD54B","…
GO:1901992	8	positive regulation of mitotic cell cycle phase transition	3	87	0.44392377382068104	0.01002092195238713	0.11451794312717818	["ENSG00000118971","ENSG00000146670","ENSG00000164362"]	["CCND2","CDCA5","TERT"]
GO:1901360	4	organic cyclic compound metabolic process	45	6560	33.472873060501925	0.010295944457161586	0.11451794312717818	["ENSG00000004468","ENSG00000011590","ENSG00000021826","ENSG00000024526","ENSG00000047634","ENSG00000071794","ENSG00000082258","ENSG00000092853","ENSG00000101773","ENSG00000102144","ENSG00000104907","ENSG00000108654","ENSG00000111641","ENSG00000113196","ENSG00000123360","ENSG00000125878","ENSG00000131914","ENSG00000132773","ENSG00000132781","ENSG00000135624","ENSG00000140682","ENSG00000143303","E…	["CCNT2","CCT7","CD38","CDCA5","CLSPN","CPS1","CYP2A6","DDX5","DEPDC1","DRD1","F2R","H3C3","HAND1","HIF1AN","HLTF","ING2","ISG20L2","LIN28A","MRPL12","MUTYH","NACC1","NOP2","NPAT","NR2E3","P2RY1","PDE1B","PEG3","PGK1","POLG2","PSMD13","RAD54B","RBBP8","RRNAD1","SCML1","TBX6","TCF15","TERT","TGFB1I1","TOE1","TRMT1","ZBTB32","ZBTB9 (ENSG00000213588)","ZFPL1","ZIM2","ZNF212"]
GO:0034502	7	protein localization to chromosome	3	88	0.44902634593356244	0.010336810607714207	0.11451794312717818	["ENSG00000135624","ENSG00000146670","ENSG00000164362"]	["CCT7","CDCA5","TERT"]
GO:0060968	5	regulation of gene silencing	4	166	0.8470269707383109	0.010366011260223835	0.11451794312717818	["ENSG00000108654","ENSG00000131914","ENSG00000164362","ENSG00000287080"]	["DDX5","H3C3","LIN28A","TERT"]
GO:0006355	7	regulation of transcription, DNA-templated	29	3738	19.073414557950642	0.01038239621651434	0.11451794312717818	["ENSG00000004468","ENSG00000011590","ENSG00000024526","ENSG00000047634","ENSG00000071794","ENSG00000082258","ENSG00000101773","ENSG00000108654","ENSG00000111641","ENSG00000113196","ENSG00000125878","ENSG00000140682","ENSG00000149308","ENSG00000149922","ENSG00000160877","ENSG00000162300","ENSG00000164362","ENSG00000166135","ENSG00000168556","ENSG00000169860","ENSG00000170260","ENSG00000181104","E…	["CCNT2","CD38","DDX5","DEPDC1","F2R","H3C3","HAND1","HIF1AN","HLTF","ING2","MRPL12","NACC1","NOP2","NPAT","NR2E3","P2RY1","PEG3","PSMD13","RBBP8","SCML1","TBX6","TCF15","TERT","TGFB1I1","ZBTB32","ZBTB9 (ENSG00000213588)","ZFPL1","ZIM2","ZNF212"]
GO:0043549	6	regulation of kinase activity	11	969	4.944392377382068	0.010382499841548598	0.11451794312717818	["ENSG00000082258","ENSG00000092853","ENSG00000100526","ENSG00000118971","ENSG00000123338","ENSG00000135083","ENSG00000136158","ENSG00000175175","ENSG00000176108","ENSG00000181104","ENSG00000185359"]	["CCND2","CCNJL","CCNT2","CDKN3","CHMP6","CLSPN","F2R","HGS","NCKAP1L","PPM1E","SPRY2"]
GO:0051253	7	negative regulation of RNA metabolic process	15	1531	7.81203790482141	0.01061306168182603	0.11451794312717818	["ENSG00000004468","ENSG00000011590","ENSG00000024526","ENSG00000047634","ENSG00000101773","ENSG00000108654","ENSG00000113196","ENSG00000149308","ENSG00000149922","ENSG00000160877","ENSG00000164362","ENSG00000166135","ENSG00000198300","ENSG00000278570","ENSG00000287080"]	["CD38","DDX5","DEPDC1","H3C3","HAND1","HIF1AN","NACC1","NPAT","NR2E3","PEG3","RBBP8","SCML1","TBX6","TERT","ZBTB32"]
GO:0006807	3	nitrogen compound metabolic process	66	10644	54.31177756950953	0.010613343540014412	0.11451794312717818	["ENSG00000004468","ENSG00000011590","ENSG00000021826","ENSG00000024526","ENSG00000047634","ENSG00000071794","ENSG00000072609","ENSG00000082258","ENSG00000092853","ENSG00000095917","ENSG00000100526","ENSG00000101773","ENSG00000102144","ENSG00000104907","ENSG00000108654","ENSG00000111641","ENSG00000112419","ENSG00000113196","ENSG00000115241","ENSG00000118971","ENSG00000123338","ENSG00000123360","E…	["C5AR2","CCND2","CCNJL","CCNT2","CCT7","CD38","CDCA5","CDH2","CDKN3","CHFR","CHMP6","CHSY1","CLSPN","CPS1","DCLK1","DDX5","DEPDC1","DRD1","F2R","GOLM1","H3C3","HAND1","HGS","HIF1AN","HLTF","ING2","ISG20L2","LIN28A","MICAL1","MRPL12","MUTYH","NACC1","NCKAP1L","NOP2","NPAT","NR2E3","P2RY1","PDE1B","PEG3","PGK1","PHACTR2","POLG2","PPM1E","PPM1G","PSMD13","RAD54B","RBBP8","RRNAD1","SCML1","SIRT3","S…
GO:0001835	5	blastocyst hatching	2	31	0.15817973549932313	0.010883828291121531	0.11451794312717818	["ENSG00000101773","ENSG00000197457"]	["RBBP8","STMN3"]
GO:0035188	4	hatching	2	31	0.15817973549932313	0.010883828291121531	0.11451794312717818	["ENSG00000101773","ENSG00000197457"]	["RBBP8","STMN3"]
GO:0070198	8	protein localization to chromosome, telomeric region	2	31	0.15817973549932313	0.010883828291121531	0.11451794312717818	["ENSG00000135624","ENSG00000164362"]	["CCT7","TERT"]
GO:0071684	3	organism emergence from protective structure	2	31	0.15817973549932313	0.010883828291121531	0.11451794312717818	["ENSG00000101773","ENSG00000197457"]	["RBBP8","STMN3"]
GO:0060627	5	regulation of vesicle-mediated transport	8	596	3.041132979277309	0.011220488918903662	0.11451794312717818	["ENSG00000118946","ENSG00000123338","ENSG00000135596","ENSG00000169860","ENSG00000170558","ENSG00000176108","ENSG00000184845","ENSG00000185359"]	["CDH2","CHMP6","DRD1","HGS","MICAL1","NCKAP1L","P2RY1","PCDH17"]
GO:0035194	5	posttranscriptional gene silencing by RNA	4	170	0.8674372591898365	0.011237859110504005	0.11451794312717818	["ENSG00000108654","ENSG00000131914","ENSG00000164362","ENSG00000287080"]	["DDX5","H3C3","LIN28A","TERT"]
GO:0050805	6	negative regulation of synaptic transmission	3	91	0.4643340622722066	0.011318990801247883	0.11451794312717818	["ENSG00000004468","ENSG00000118946","ENSG00000184845"]	["CD38","DRD1","PCDH17"]
GO:0009889	5	regulation of biosynthetic process	34	4619	23.568780589399147	0.011336635343224419	0.11451794312717818	["ENSG00000004468","ENSG00000011590","ENSG00000024526","ENSG00000047634","ENSG00000071794","ENSG00000082258","ENSG00000101773","ENSG00000104921","ENSG00000108654","ENSG00000111641","ENSG00000113196","ENSG00000125878","ENSG00000131914","ENSG00000135624","ENSG00000140682","ENSG00000142082","ENSG00000149308","ENSG00000149922","ENSG00000160877","ENSG00000162300","ENSG00000164362","ENSG00000166135","E…	["CCNT2","CCT7","CD38","DDX5","DEPDC1","F2R","FCER2","H3C3","HAND1","HIF1AN","HLTF","ING2","LIN28A","MRPL12","NACC1","NOP2","NPAT","NR2E3","P2RY1","PEG3","POLG2","PSMD13","RBBP8","SCML1","SIRT3","TBX6","TCF15","TERT","TGFB1I1","ZBTB32","ZBTB9 (ENSG00000213588)","ZFPL1","ZIM2","ZNF212"]
GO:0048522	5	positive regulation of cellular process	43	6231	31.794126835363947	0.01152570348819877	0.11451794312717818	["ENSG00000004468","ENSG00000071794","ENSG00000072609","ENSG00000082258","ENSG00000090238","ENSG00000092853","ENSG00000101955","ENSG00000102144","ENSG00000103091","ENSG00000104921","ENSG00000108654","ENSG00000111641","ENSG00000113196","ENSG00000118971","ENSG00000123338","ENSG00000125878","ENSG00000131873","ENSG00000131914","ENSG00000134830","ENSG00000135624","ENSG00000136158","ENSG00000140682","E…	["C5AR2","CCND2","CCNT2","CCT7","CD38","CDCA5","CDH2","CHFR","CHSY1","CLSPN","DDX5","DRD1","F2R","FAM83H (ENSG00000180921)","FCER2","HAND1","HGS","HIF1AN","HLTF","ING2","LIN28A","MRPL12","NACC1","NCKAP1L","NOP2","NPAT","NR2E3","P2RY1","PEG3","PGK1","POLG2","PPM1E","PSMD13","SIRT3","SPRY2","SRPX","TBX6","TCF15","TERT","TGFB1I1","ULK1","WDR59","YPEL3"]
GO:0036258	7	multivesicular body assembly	2	32	0.16328230761220452	0.01157115758255774	0.11451794312717818	["ENSG00000176108","ENSG00000185359"]	["CHMP6","HGS"]
GO:0042311	8	vasodilation	2	32	0.16328230761220452	0.01157115758255774	0.11451794312717818	["ENSG00000021826","ENSG00000184845"]	["CPS1","DRD1"]
GO:0045907	7	positive regulation of vasoconstriction	2	32	0.16328230761220452	0.01157115758255774	0.11451794312717818	["ENSG00000004468","ENSG00000181104"]	["CD38","F2R"]
GO:0090022	7	regulation of neutrophil chemotaxis	2	32	0.16328230761220452	0.01157115758255774	0.11451794312717818	["ENSG00000123338","ENSG00000134830"]	["C5AR2","NCKAP1L"]
GO:0016441	4	posttranscriptional gene silencing	4	173	0.8827449755284806	0.011921886652162943	0.11451794312717818	["ENSG00000108654","ENSG00000131914","ENSG00000164362","ENSG00000287080"]	["DDX5","H3C3","LIN28A","TERT"]
GO:1901184	6	regulation of ERBB signaling pathway	3	93	0.4745392064979694	0.012002716862246342	0.11451794312717818	["ENSG00000136158","ENSG00000176108","ENSG00000185359"]	["CHMP6","HGS","SPRY2"]
GO:0050804	6	modulation of chemical synaptic transmission	7	486	2.479850046860356	0.01221073424155946	0.11451794312717818	["ENSG00000004468","ENSG00000118946","ENSG00000169860","ENSG00000170558","ENSG00000181104","ENSG00000184845","ENSG00000197283"]	["CD38","CDH2","DRD1","F2R","P2RY1","PCDH17","SYNGAP1 (ENSG00000197283)"]
GO:0000082	6	G1/S transition of mitotic cell cycle	5	269	1.3725918983650942	0.012269023553162573	0.11451794312717818	["ENSG00000100526","ENSG00000101773","ENSG00000118971","ENSG00000149308","ENSG00000164362"]	["CCND2","CDKN3","NPAT","RBBP8","TERT"]
GO:0036257	8	multivesicular body organization	2	33	0.16838487972508592	0.012277106470479977	0.11451794312717818	["ENSG00000176108","ENSG00000185359"]	["CHMP6","HGS"]
GO:1902230	7	negative regulation of intrinsic apoptotic signaling pathway in response to DNA damage	2	33	0.16838487972508592	0.012277106470479977	0.11451794312717818	["ENSG00000133112","ENSG00000168556"]	["ING2","TPT1"]
GO:1904031	7	positive regulation of cyclin-dependent protein kinase activity	2	33	0.16838487972508592	0.012277106470479977	0.11451794312717818	["ENSG00000082258","ENSG00000118971"]	["CCND2","CCNT2"]
GO:2000482	6	regulation of interleukin-8 secretion	2	33	0.16838487972508592	0.012277106470479977	0.11451794312717818	["ENSG00000134830","ENSG00000181104"]	["C5AR2","F2R"]
GO:0099177	5	regulation of trans-synaptic signaling	7	487	2.4849526189732374	0.012338325875633722	0.11451794312717818	["ENSG00000004468","ENSG00000118946","ENSG00000169860","ENSG00000170558","ENSG00000181104","ENSG00000184845","ENSG00000197283"]	["CD38","CDH2","DRD1","F2R","P2RY1","PCDH17","SYNGAP1 (ENSG00000197283)"]
GO:0006874	8	cellular calcium ion homeostasis	7	489	2.4951577631990003	0.012596403792847597	0.11605363200322089	["ENSG00000004468","ENSG00000133112","ENSG00000134830","ENSG00000157087","ENSG00000169860","ENSG00000181104","ENSG00000184845"]	["ATP2B2","C5AR2","CD38","DRD1","F2R","P2RY1","TPT1"]
GO:0031328	7	positive regulation of cellular biosynthetic process	19	2171	11.0776840570655	0.012879126536058652	0.11611551334778723	["ENSG00000004468","ENSG00000071794","ENSG00000082258","ENSG00000113196","ENSG00000125878","ENSG00000131914","ENSG00000135624","ENSG00000140682","ENSG00000142082","ENSG00000149308","ENSG00000149922","ENSG00000164362","ENSG00000168556","ENSG00000169860","ENSG00000181104","ENSG00000198300","ENSG00000256525","ENSG00000262814","ENSG00000278570"]	["CCNT2","CCT7","CD38","F2R","HAND1","HLTF","ING2","LIN28A","MRPL12","NPAT","NR2E3","P2RY1","PEG3","POLG2","SIRT3","TBX6","TCF15","TERT","TGFB1I1"]
GO:0001975	5	response to amphetamine	2	34	0.1734874518379673	0.013001471085708828	0.11611551334778723	["ENSG00000123360","ENSG00000184845"]	["DRD1","PDE1B"]
GO:0042755	4	eating behavior	2	34	0.1734874518379673	0.013001471085708828	0.11611551334778723	["ENSG00000125878","ENSG00000169860"]	["P2RY1","TCF15"]
GO:0006139	4	nucleobase-containing compound metabolic process	42	6090	31.074664167447672	0.01302932312502391	0.11611551334778723	["ENSG00000004468","ENSG00000011590","ENSG00000021826","ENSG00000024526","ENSG00000047634","ENSG00000071794","ENSG00000082258","ENSG00000092853","ENSG00000101773","ENSG00000102144","ENSG00000104907","ENSG00000108654","ENSG00000111641","ENSG00000113196","ENSG00000125878","ENSG00000131914","ENSG00000132773","ENSG00000132781","ENSG00000135624","ENSG00000140682","ENSG00000143303","ENSG00000143319","E…	["CCNT2","CCT7","CD38","CDCA5","CLSPN","CPS1","DDX5","DEPDC1","F2R","H3C3","HAND1","HIF1AN","HLTF","ING2","ISG20L2","LIN28A","MRPL12","MUTYH","NACC1","NOP2","NPAT","NR2E3","P2RY1","PEG3","PGK1","POLG2","PSMD13","RAD54B","RBBP8","RRNAD1","SCML1","TBX6","TCF15","TERT","TGFB1I1","TOE1","TRMT1","ZBTB32","ZBTB9 (ENSG00000213588)","ZFPL1","ZIM2","ZNF212"]
GO:0051254	7	positive regulation of RNA metabolic process	17	1868	9.531604706862439	0.013106385755792094	0.11611551334778723	["ENSG00000004468","ENSG00000071794","ENSG00000082258","ENSG00000108654","ENSG00000113196","ENSG00000125878","ENSG00000131914","ENSG00000140682","ENSG00000149308","ENSG00000149922","ENSG00000164362","ENSG00000168556","ENSG00000169860","ENSG00000181104","ENSG00000198300","ENSG00000262814","ENSG00000278570"]	["CCNT2","CD38","DDX5","F2R","HAND1","HLTF","ING2","LIN28A","MRPL12","NPAT","NR2E3","P2RY1","PEG3","TBX6","TCF15","TERT","TGFB1I1"]
GO:0051173	6	positive regulation of nitrogen compound metabolic process	27	3468	17.695720087472665	0.013174515014592254	0.11611551334778723	["ENSG00000004468","ENSG00000071794","ENSG00000072609","ENSG00000082258","ENSG00000092853","ENSG00000108654","ENSG00000113196","ENSG00000118971","ENSG00000123338","ENSG00000125878","ENSG00000131914","ENSG00000134830","ENSG00000135624","ENSG00000136158","ENSG00000140682","ENSG00000142082","ENSG00000149308","ENSG00000149922","ENSG00000164362","ENSG00000168556","ENSG00000169860","ENSG00000170558","E…	["C5AR2","CCND2","CCNT2","CCT7","CD38","CDH2","CHFR","CLSPN","DDX5","F2R","HAND1","HLTF","ING2","LIN28A","MRPL12","NCKAP1L","NPAT","NR2E3","P2RY1","PEG3","POLG2","SIRT3","SPRY2","TBX6","TCF15","TERT","TGFB1I1"]
GO:0051480	9	regulation of cytosolic calcium ion concentration	6	381	1.9440799750078102	0.013383449307419401	0.11611551334778723	["ENSG00000004468","ENSG00000134830","ENSG00000157087","ENSG00000169860","ENSG00000181104","ENSG00000184845"]	["ATP2B2","C5AR2","CD38","DRD1","F2R","P2RY1"]
GO:0000278	4	mitotic cell cycle	12	1143	5.83223992502343	0.013399520772572966	0.11611551334778723	["ENSG00000072609","ENSG00000092853","ENSG00000100526","ENSG00000101773","ENSG00000118971","ENSG00000135083","ENSG00000136158","ENSG00000146670","ENSG00000149308","ENSG00000164362","ENSG00000176108","ENSG00000185627"]	["CCND2","CCNJL","CDCA5","CDKN3","CHFR","CHMP6","CLSPN","NPAT","PSMD13","RBBP8","SPRY2","TERT"]
GO:1903506	8	regulation of nucleic acid-templated transcription	29	3810	19.4407997500781	0.013437150387413527	0.11611551334778723	["ENSG00000004468","ENSG00000011590","ENSG00000024526","ENSG00000047634","ENSG00000071794","ENSG00000082258","ENSG00000101773","ENSG00000108654","ENSG00000111641","ENSG00000113196","ENSG00000125878","ENSG00000140682","ENSG00000149308","ENSG00000149922","ENSG00000160877","ENSG00000162300","ENSG00000164362","ENSG00000166135","ENSG00000168556","ENSG00000169860","ENSG00000170260","ENSG00000181104","E…	["CCNT2","CD38","DDX5","DEPDC1","F2R","H3C3","HAND1","HIF1AN","HLTF","ING2","MRPL12","NACC1","NOP2","NPAT","NR2E3","P2RY1","PEG3","PSMD13","RBBP8","SCML1","TBX6","TCF15","TERT","TGFB1I1","ZBTB32","ZBTB9 (ENSG00000213588)","ZFPL1","ZIM2","ZNF212"]
GO:2001141	7	regulation of RNA biosynthetic process	29	3815	19.466312610642508	0.013674213389535537	0.11635434011941789	["ENSG00000004468","ENSG00000011590","ENSG00000024526","ENSG00000047634","ENSG00000071794","ENSG00000082258","ENSG00000101773","ENSG00000108654","ENSG00000111641","ENSG00000113196","ENSG00000125878","ENSG00000140682","ENSG00000149308","ENSG00000149922","ENSG00000160877","ENSG00000162300","ENSG00000164362","ENSG00000166135","ENSG00000168556","ENSG00000169860","ENSG00000170260","ENSG00000181104","E…	["CCNT2","CD38","DDX5","DEPDC1","F2R","H3C3","HAND1","HIF1AN","HLTF","ING2","MRPL12","NACC1","NOP2","NPAT","NR2E3","P2RY1","PEG3","PSMD13","RBBP8","SCML1","TBX6","TCF15","TERT","TGFB1I1","ZBTB32","ZBTB9 (ENSG00000213588)","ZFPL1","ZIM2","ZNF212"]
GO:1903507	9	negative regulation of nucleic acid-templated transcription	14	1431	7.301780693533271	0.013681795819933156	0.11635434011941789	["ENSG00000004468","ENSG00000011590","ENSG00000024526","ENSG00000047634","ENSG00000101773","ENSG00000108654","ENSG00000113196","ENSG00000149308","ENSG00000149922","ENSG00000160877","ENSG00000166135","ENSG00000198300","ENSG00000278570","ENSG00000287080"]	["CD38","DDX5","DEPDC1","H3C3","HAND1","HIF1AN","NACC1","NPAT","NR2E3","PEG3","RBBP8","SCML1","TBX6","ZBTB32"]
GO:0070050	4	neuron cellular homeostasis	2	35	0.1785900239508487	0.013744049119330215	0.11635434011941789	["ENSG00000157087","ENSG00000169860"]	["ATP2B2","P2RY1"]
GO:1902679	8	negative regulation of RNA biosynthetic process	14	1433	7.311985837759034	0.013836230389300293	0.11635434011941789	["ENSG00000004468","ENSG00000011590","ENSG00000024526","ENSG00000047634","ENSG00000101773","ENSG00000108654","ENSG00000113196","ENSG00000149308","ENSG00000149922","ENSG00000160877","ENSG00000166135","ENSG00000198300","ENSG00000278570","ENSG00000287080"]	["CD38","DDX5","DEPDC1","H3C3","HAND1","HIF1AN","NACC1","NPAT","NR2E3","PEG3","RBBP8","SCML1","TBX6","ZBTB32"]
GO:0044238	3	primary metabolic process	68	11162	56.954909923982086	0.014153538297955338	0.11728379480893295	["ENSG00000004468","ENSG00000011590","ENSG00000021826","ENSG00000024526","ENSG00000047634","ENSG00000071794","ENSG00000072609","ENSG00000082258","ENSG00000092853","ENSG00000095917","ENSG00000100526","ENSG00000101773","ENSG00000102144","ENSG00000104907","ENSG00000108654","ENSG00000110013","ENSG00000111641","ENSG00000112419","ENSG00000113196","ENSG00000115241","ENSG00000118971","ENSG00000123338","E…	["C5AR2","CCND2","CCNJL","CCNT2","CCT7","CD38","CDCA5","CDH2","CDKN3","CHFR","CHMP6","CHSY1","CLSPN","CPS1","CYP2A6","DCLK1","DDX5","DEPDC1","DRD1","F2R","GOLM1","H3C3","HAND1","HGS","HIF1AN","HLTF","ING2","ISG20L2","LIN28A","MICAL1","MRPL12","MUTYH","NACC1","NCKAP1L","NOP2","NPAT","NR2E3","P2RY1","PDE1B","PEG3","PGK1","PHACTR2","POLG2","PPM1E","PPM1G","PSMD13","RAD54B","RBBP8","RRNAD1","SCML1","…
GO:0090398	5	cellular senescence	3	99	0.5051546391752577	0.01419417330953978	0.11728379480893295	["ENSG00000090238","ENSG00000164362","ENSG00000168556"]	["ING2","TERT","YPEL3"]
GO:0055074	9	calcium ion homeostasis	7	501	2.556388628553577	0.014227563296853797	0.11728379480893295	["ENSG00000004468","ENSG00000133112","ENSG00000134830","ENSG00000157087","ENSG00000169860","ENSG00000181104","ENSG00000184845"]	["ATP2B2","C5AR2","CD38","DRD1","F2R","P2RY1","TPT1"]
GO:0031324	6	negative regulation of cellular metabolic process	23	2832	14.4504842236801	0.014363970479765734	0.11763434647808148	["ENSG00000004468","ENSG00000011590","ENSG00000024526","ENSG00000047634","ENSG00000101773","ENSG00000108654","ENSG00000112419","ENSG00000113196","ENSG00000123338","ENSG00000131914","ENSG00000135596","ENSG00000136158","ENSG00000142082","ENSG00000149308","ENSG00000149922","ENSG00000160877","ENSG00000164362","ENSG00000166135","ENSG00000175175","ENSG00000176108","ENSG00000198300","ENSG00000278570","E…	["CD38","CHMP6","DDX5","DEPDC1","H3C3","HAND1","HIF1AN","LIN28A","MICAL1","NACC1","NCKAP1L","NPAT","NR2E3","PEG3","PHACTR2","PPM1E","RBBP8","SCML1","SIRT3","SPRY2","TBX6","TERT","ZBTB32"]
GO:0032770	7	positive regulation of monooxygenase activity	2	36	0.1836925960637301	0.014504639808362505	0.1177250985999973	["ENSG00000104921","ENSG00000164362"]	["FCER2","TERT"]
GO:0033238	6	regulation of cellular amine metabolic process	3	100	0.5102572112881392	0.014580014610131406	0.1177250985999973	["ENSG00000123360","ENSG00000184845","ENSG00000185627"]	["DRD1","PDE1B","PSMD13"]
GO:0031345	7	negative regulation of cell projection organization	4	184	0.938873268770176	0.014656915707581469	0.1177250985999973	["ENSG00000004468","ENSG00000136158","ENSG00000149922","ENSG00000197283"]	["CD38","SPRY2","SYNGAP1 (ENSG00000197283)","TBX6"]
GO:0048514	5	blood vessel morphogenesis	8	627	3.1993127147766325	0.01484968497788759	0.1182077410063897	["ENSG00000102144","ENSG00000113196","ENSG00000136158","ENSG00000149922","ENSG00000164362","ENSG00000166135","ENSG00000170558","ENSG00000185359"]	["CDH2","HAND1","HGS","HIF1AN","PGK1","SPRY2","TBX6","TERT"]
GO:0022008	5	neurogenesis	16	1743	8.893783192752265	0.01491255494221188	0.1182077410063897	["ENSG00000004468","ENSG00000006607","ENSG00000010278","ENSG00000123338","ENSG00000131914","ENSG00000133083","ENSG00000149922","ENSG00000157087","ENSG00000164362","ENSG00000169860","ENSG00000170558","ENSG00000177169","ENSG00000184845","ENSG00000197283","ENSG00000197457","ENSG00000278570"]	["ATP2B2","CD38","CD9","CDH2","DCLK1","DRD1","FARP2","LIN28A","NCKAP1L","NR2E3","P2RY1","STMN3","SYNGAP1 (ENSG00000197283)","TBX6","TERT","ULK1"]
GO:0031326	6	regulation of cellular biosynthetic process	33	4535	23.140164531917108	0.0152085570835457	0.1182077410063897	["ENSG00000004468","ENSG00000011590","ENSG00000024526","ENSG00000047634","ENSG00000071794","ENSG00000082258","ENSG00000101773","ENSG00000108654","ENSG00000111641","ENSG00000113196","ENSG00000125878","ENSG00000131914","ENSG00000135624","ENSG00000140682","ENSG00000142082","ENSG00000149308","ENSG00000149922","ENSG00000160877","ENSG00000162300","ENSG00000164362","ENSG00000166135","ENSG00000168556","E…	["CCNT2","CCT7","CD38","DDX5","DEPDC1","F2R","H3C3","HAND1","HIF1AN","HLTF","ING2","LIN28A","MRPL12","NACC1","NOP2","NPAT","NR2E3","P2RY1","PEG3","POLG2","PSMD13","RBBP8","SCML1","SIRT3","TBX6","TCF15","TERT","TGFB1I1","ZBTB32","ZBTB9 (ENSG00000213588)","ZFPL1","ZIM2","ZNF212"]
GO:0032940	4	secretion by cell	16	1747	8.91419348120379	0.015213518001978102	0.1182077410063897	["ENSG00000004468","ENSG00000010278","ENSG00000091317","ENSG00000106244","ENSG00000112419","ENSG00000123338","ENSG00000134830","ENSG00000135596","ENSG00000142082","ENSG00000169860","ENSG00000176108","ENSG00000181104","ENSG00000184845","ENSG00000185359","ENSG00000185627","ENSG00000187672"]	["C5AR2","CD38","CD9","CHMP6","CMTM6","DRD1","ERC2","F2R","HGS","MICAL1","NCKAP1L","P2RY1","PDAP1","PHACTR2","PSMD13","SIRT3"]
GO:0000154	7	rRNA modification	2	37	0.1887951681766115	0.01528304392899851	0.1182077410063897	["ENSG00000111641","ENSG00000143303"]	["NOP2","RRNAD1"]
GO:0072606	7	interleukin-8 secretion	2	37	0.1887951681766115	0.01528304392899851	0.1182077410063897	["ENSG00000134830","ENSG00000181104"]	["C5AR2","F2R"]
GO:0019219	6	regulation of nucleobase-containing compound metabolic process	32	4366	22.277829844840156	0.0154521144019205	0.11878220457427231	["ENSG00000004468","ENSG00000011590","ENSG00000024526","ENSG00000047634","ENSG00000071794","ENSG00000082258","ENSG00000101773","ENSG00000108654","ENSG00000111641","ENSG00000113196","ENSG00000125878","ENSG00000131914","ENSG00000135624","ENSG00000140682","ENSG00000149308","ENSG00000149922","ENSG00000160877","ENSG00000162300","ENSG00000164362","ENSG00000166135","ENSG00000168556","ENSG00000169860","E…	["CCNT2","CCT7","CD38","DDX5","DEPDC1","F2R","H3C3","HAND1","HIF1AN","HLTF","ING2","LIN28A","MRPL12","NACC1","NOP2","NPAT","NR2E3","P2RY1","PEG3","POLG2","PSMD13","RBBP8","SCML1","TBX6","TCF15","TERT","TGFB1I1","ZBTB32","ZBTB9 (ENSG00000213588)","ZFPL1","ZIM2","ZNF212"]
GO:0007268	7	chemical synaptic transmission	9	761	3.883057377902739	0.015691014150403193	0.11915661048760728	["ENSG00000004468","ENSG00000105642","ENSG00000118946","ENSG00000169860","ENSG00000170558","ENSG00000181104","ENSG00000184845","ENSG00000187672","ENSG00000197283"]	["CD38","CDH2","DRD1","ERC2","F2R","KCNN1","P2RY1","PCDH17","SYNGAP1 (ENSG00000197283)"]
GO:0098916	6	anterograde trans-synaptic signaling	9	761	3.883057377902739	0.015691014150403193	0.11915661048760728	["ENSG00000004468","ENSG00000105642","ENSG00000118946","ENSG00000169860","ENSG00000170558","ENSG00000181104","ENSG00000184845","ENSG00000187672","ENSG00000197283"]	["CD38","CDH2","DRD1","ERC2","F2R","KCNN1","P2RY1","PCDH17","SYNGAP1 (ENSG00000197283)"]
GO:0060485	5	mesenchyme development	5	288	1.4695407685098407	0.016051738891186676	0.12064111929557207	["ENSG00000108654","ENSG00000113196","ENSG00000125878","ENSG00000136158","ENSG00000140682"]	["DDX5","HAND1","SPRY2","TCF15","TGFB1I1"]
GO:0097106	7	postsynaptic density organization	2	38	0.19389774028949286	0.0160790637848049	0.12064111929557207	["ENSG00000170558","ENSG00000197283"]	["CDH2","SYNGAP1 (ENSG00000197283)"]
GO:1901989	8	positive regulation of cell cycle phase transition	3	104	0.5306674997396646	0.016182645830062868	0.12069556681588557	["ENSG00000118971","ENSG00000146670","ENSG00000164362"]	["CCND2","CDCA5","TERT"]
GO:0006796	5	phosphate-containing compound metabolic process	27	3529	18.00697698635843	0.016398136838129115	0.12157908555133598	["ENSG00000021826","ENSG00000082258","ENSG00000092853","ENSG00000100526","ENSG00000102144","ENSG00000112419","ENSG00000115241","ENSG00000118971","ENSG00000123338","ENSG00000133083","ENSG00000134830","ENSG00000135083","ENSG00000135596","ENSG00000136158","ENSG00000140990","ENSG00000142082","ENSG00000166136","ENSG00000169860","ENSG00000170558","ENSG00000175175","ENSG00000176108","ENSG00000177169","E…	["C5AR2","CCND2","CCNJL","CCNT2","CDH2","CDKN3","CHMP6","CLSPN","CPS1","DCLK1","DRD1","F2R","HGS","MICAL1","NCKAP1L","NDUFB10","NDUFB8","P2RY1","PGK1","PHACTR2","PPM1E","PPM1G","PSMD13","SIRT3","SPRY2","SYNGAP1 (ENSG00000197283)","ULK1"]
GO:0045055	5	regulated exocytosis	10	901	4.597417473706133	0.016591895831474125	0.12229203221668869	["ENSG00000010278","ENSG00000091317","ENSG00000106244","ENSG00000112419","ENSG00000123338","ENSG00000135596","ENSG00000169860","ENSG00000184845","ENSG00000185627","ENSG00000187672"]	["CD9","CMTM6","DRD1","ERC2","MICAL1","NCKAP1L","P2RY1","PDAP1","PHACTR2","PSMD13"]
GO:0099537	5	trans-synaptic signaling	9	770	3.928980526918671	0.01681290984751889	0.12311794694091592	["ENSG00000004468","ENSG00000105642","ENSG00000118946","ENSG00000169860","ENSG00000170558","ENSG00000181104","ENSG00000184845","ENSG00000187672","ENSG00000197283"]	["CD38","CDH2","DRD1","ERC2","F2R","KCNN1","P2RY1","PCDH17","SYNGAP1 (ENSG00000197283)"]
GO:0007631	3	feeding behavior	3	107	0.5459752160783089	0.01744710033333968	0.12311794694091592	["ENSG00000125878","ENSG00000169860","ENSG00000184845"]	["DRD1","P2RY1","TCF15"]
GO:0045333	5	cellular respiration	4	194	0.98989898989899	0.01746251759223982	0.12311794694091592	["ENSG00000140990","ENSG00000142082","ENSG00000166136","ENSG00000256525"]	["NDUFB10","NDUFB8","POLG2","SIRT3"]
GO:0051241	5	negative regulation of multicellular organismal process	13	1330	6.78642091013225	0.017515101742612713	0.12311794694091592	["ENSG00000004468","ENSG00000010278","ENSG00000102144","ENSG00000123338","ENSG00000131873","ENSG00000131914","ENSG00000134830","ENSG00000136158","ENSG00000149922","ENSG00000164362","ENSG00000181104","ENSG00000185359","ENSG00000197283"]	["C5AR2","CD38","CD9","CHSY1","F2R","HGS","LIN28A","NCKAP1L","PGK1","SPRY2","SYNGAP1 (ENSG00000197283)","TBX6","TERT"]
GO:0009628	3	response to abiotic stimulus	13	1331	6.791523482245132	0.01761366498163642	0.12311794694091592	["ENSG00000004468","ENSG00000010278","ENSG00000102144","ENSG00000123360","ENSG00000140682","ENSG00000164362","ENSG00000166135","ENSG00000167580","ENSG00000169860","ENSG00000184845","ENSG00000185627","ENSG00000197283","ENSG00000278570"]	["AQP2","CD38","CD9","DRD1","HIF1AN","NR2E3","P2RY1","PDE1B","PGK1","PSMD13","SYNGAP1 (ENSG00000197283)","TERT","TGFB1I1"]
GO:0044843	5	cell cycle G1/S phase transition	5	295	1.5052587733000105	0.017621816067317428	0.12311794694091592	["ENSG00000100526","ENSG00000101773","ENSG00000118971","ENSG00000149308","ENSG00000164362"]	["CCND2","CDKN3","NPAT","RBBP8","TERT"]
GO:0042417	5	dopamine metabolic process	2	40	0.20410288451525566	0.017723167496888813	0.12311794694091592	["ENSG00000123360","ENSG00000184845"]	["DRD1","PDE1B"]
GO:0051281	6	positive regulation of release of sequestered calcium ion into cytosol	2	40	0.20410288451525566	0.017723167496888813	0.12311794694091592	["ENSG00000181104","ENSG00000184845"]	["DRD1","F2R"]
GO:0051482	11	positive regulation of cytosolic calcium ion concentration involved in phospholipase C-activating G protein-coupled signaling pathway	2	40	0.20410288451525566	0.017723167496888813	0.12311794694091592	["ENSG00000181104","ENSG00000184845"]	["DRD1","F2R"]
GO:0099084	6	postsynaptic specialization organization	2	40	0.20410288451525566	0.017723167496888813	0.12311794694091592	["ENSG00000170558","ENSG00000197283"]	["CDH2","SYNGAP1 (ENSG00000197283)"]
GO:0006939	6	smooth muscle contraction	3	108	0.5510777881911902	0.01788052678412517	0.12311794694091592	["ENSG00000004468","ENSG00000181104","ENSG00000184845"]	["CD38","DRD1","F2R"]
GO:0006793	4	phosphorus metabolic process	27	3557	18.14984900551911	0.01807852364187363	0.12311794694091592	["ENSG00000021826","ENSG00000082258","ENSG00000092853","ENSG00000100526","ENSG00000102144","ENSG00000112419","ENSG00000115241","ENSG00000118971","ENSG00000123338","ENSG00000133083","ENSG00000134830","ENSG00000135083","ENSG00000135596","ENSG00000136158","ENSG00000140990","ENSG00000142082","ENSG00000166136","ENSG00000169860","ENSG00000170558","ENSG00000175175","ENSG00000176108","ENSG00000177169","E…	["C5AR2","CCND2","CCNJL","CCNT2","CDH2","CDKN3","CHMP6","CLSPN","CPS1","DCLK1","DRD1","F2R","HGS","MICAL1","NCKAP1L","NDUFB10","NDUFB8","P2RY1","PGK1","PHACTR2","PPM1E","PPM1G","PSMD13","SIRT3","SPRY2","SYNGAP1 (ENSG00000197283)","ULK1"]
GO:0045934	7	negative regulation of nucleobase-containing compound metabolic process	15	1632	8.32739768822243	0.018160340616001663	0.12311794694091592	["ENSG00000004468","ENSG00000011590","ENSG00000024526","ENSG00000047634","ENSG00000101773","ENSG00000108654","ENSG00000113196","ENSG00000149308","ENSG00000149922","ENSG00000160877","ENSG00000164362","ENSG00000166135","ENSG00000198300","ENSG00000278570","ENSG00000287080"]	["CD38","DDX5","DEPDC1","H3C3","HAND1","HIF1AN","NACC1","NPAT","NR2E3","PEG3","RBBP8","SCML1","TBX6","TERT","ZBTB32"]
GO:0008283	3	cell population proliferation	18	2095	10.689888576486515	0.01842909481788451	0.12311794694091592	["ENSG00000004468","ENSG00000010278","ENSG00000100526","ENSG00000101955","ENSG00000111641","ENSG00000118971","ENSG00000123338","ENSG00000131914","ENSG00000134830","ENSG00000136158","ENSG00000140682","ENSG00000160877","ENSG00000164362","ENSG00000168556","ENSG00000170558","ENSG00000181104","ENSG00000185359","ENSG00000278570"]	["C5AR2","CCND2","CD38","CD9","CDH2","CDKN3","F2R","HGS","ING2","LIN28A","NACC1","NCKAP1L","NOP2","NR2E3","SPRY2","SRPX","TERT","TGFB1I1"]
GO:0072503	7	cellular divalent inorganic cation homeostasis	7	528	2.6941580756013748	0.018443484633434565	0.12311794694091592	["ENSG00000004468","ENSG00000133112","ENSG00000134830","ENSG00000157087","ENSG00000169860","ENSG00000181104","ENSG00000184845"]	["ATP2B2","C5AR2","CD38","DRD1","F2R","P2RY1","TPT1"]
GO:0050790	4	regulation of catalytic activity	21	2573	13.12891804644382	0.018558736890394636	0.12311794694091592	["ENSG00000024526","ENSG00000082258","ENSG00000092853","ENSG00000100526","ENSG00000104921","ENSG00000112419","ENSG00000118971","ENSG00000123338","ENSG00000135083","ENSG00000135596","ENSG00000136158","ENSG00000142082","ENSG00000164362","ENSG00000175175","ENSG00000176108","ENSG00000181104","ENSG00000184845","ENSG00000185359","ENSG00000197283","ENSG00000197457","ENSG00000256525"]	["CCND2","CCNJL","CCNT2","CDKN3","CHMP6","CLSPN","DEPDC1","DRD1","F2R","FCER2","HGS","MICAL1","NCKAP1L","PHACTR2","POLG2","PPM1E","SIRT3","SPRY2","STMN3","SYNGAP1 (ENSG00000197283)","TERT"]
GO:1900087	9	positive regulation of G1/S transition of mitotic cell cycle	2	41	0.20920545662813705	0.018570863505054356	0.12311794694091592	["ENSG00000118971","ENSG00000164362"]	["CCND2","TERT"]
GO:1902229	7	regulation of intrinsic apoptotic signaling pathway in response to DNA damage	2	41	0.20920545662813705	0.018570863505054356	0.12311794694091592	["ENSG00000133112","ENSG00000168556"]	["ING2","TPT1"]
GO:1902622	6	regulation of neutrophil migration	2	41	0.20920545662813705	0.018570863505054356	0.12311794694091592	["ENSG00000123338","ENSG00000134830"]	["C5AR2","NCKAP1L"]
GO:1901796	7	regulation of signal transduction by p53 class mediator	4	198	1.0103092783505154	0.018672329786642104	0.12313910117190818	["ENSG00000101773","ENSG00000108654","ENSG00000111641","ENSG00000168556"]	["DDX5","ING2","NOP2","RBBP8"]
GO:0050768	7	negative regulation of neurogenesis	5	301	1.5358742059772987	0.019046181661205534	0.12494694042665201	["ENSG00000004468","ENSG00000131914","ENSG00000149922","ENSG00000164362","ENSG00000197283"]	["CD38","LIN28A","SYNGAP1 (ENSG00000197283)","TBX6","TERT"]
GO:0032008	8	positive regulation of TOR signaling	2	42	0.21430802874101842	0.01943539953747264	0.1261790446655607	["ENSG00000103091","ENSG00000131914"]	["LIN28A","WDR59"]
GO:0060292	5	long-term synaptic depression	2	42	0.21430802874101842	0.01943539953747264	0.1261790446655607	["ENSG00000004468","ENSG00000184845"]	["CD38","DRD1"]
GO:0051252	6	regulation of RNA metabolic process	30	4096	20.90013537436218	0.01974890752294705	0.12755351096006523	["ENSG00000004468","ENSG00000011590","ENSG00000024526","ENSG00000047634","ENSG00000071794","ENSG00000082258","ENSG00000101773","ENSG00000108654","ENSG00000111641","ENSG00000113196","ENSG00000125878","ENSG00000131914","ENSG00000140682","ENSG00000149308","ENSG00000149922","ENSG00000160877","ENSG00000162300","ENSG00000164362","ENSG00000166135","ENSG00000168556","ENSG00000169860","ENSG00000170260","E…	["CCNT2","CD38","DDX5","DEPDC1","F2R","H3C3","HAND1","HIF1AN","HLTF","ING2","LIN28A","MRPL12","NACC1","NOP2","NPAT","NR2E3","P2RY1","PEG3","PSMD13","RBBP8","SCML1","TBX6","TCF15","TERT","TGFB1I1","ZBTB32","ZBTB9 (ENSG00000213588)","ZFPL1","ZIM2","ZNF212"]

## Sheet: S6
ID	Level	Title	Number of hits	Group size	Expected hits	P-value	Adjusted P-value	Hits	Hit names
GO:0034260	5	negative regulation of GTPase activity	4	48	0.42236800999687596	8.325481010135384E-4	0.6365060259746439	["ENSG00000145703","ENSG00000155093","ENSG00000169727","ENSG00000179051"]	["GPS1","IQGAP2","PTPRN2 (ENSG00000155093)","RCC2 (ENSG00000179051)"]
GO:0006486	5	protein glycosylation	8	268	2.3582213891492243	0.0026218093906521457	0.6365060259746439	["ENSG00000141429","ENSG00000168769","ENSG00000169733","ENSG00000175283","ENSG00000176022","ENSG00000179104","ENSG00000185274","ENSG00000196547"]	["B3GALT6","DOLK","GALNT1","GALNT17","MAN2A2","RFNG","TET2","TMTC2"]
GO:0043413	4	macromolecule glycosylation	8	268	2.3582213891492243	0.0026218093906521457	0.6365060259746439	["ENSG00000141429","ENSG00000168769","ENSG00000169733","ENSG00000175283","ENSG00000176022","ENSG00000179104","ENSG00000185274","ENSG00000196547"]	["B3GALT6","DOLK","GALNT1","GALNT17","MAN2A2","RFNG","TET2","TMTC2"]
GO:0070085	3	glycosylation	8	281	2.4726127251900447	0.0034980368734536275	0.6365060259746439	["ENSG00000141429","ENSG00000168769","ENSG00000169733","ENSG00000175283","ENSG00000176022","ENSG00000179104","ENSG00000185274","ENSG00000196547"]	["B3GALT6","DOLK","GALNT1","GALNT17","MAN2A2","RFNG","TET2","TMTC2"]
GO:0065003	6	protein-containing complex assembly	27	1812	15.944392377382067	0.00458057346802355	0.6365060259746439	["ENSG00000142676","ENSG00000142856","ENSG00000145703","ENSG00000146963","ENSG00000148411","ENSG00000148450","ENSG00000149798","ENSG00000157216","ENSG00000158528","ENSG00000164898","ENSG00000165025","ENSG00000167468","ENSG00000168389","ENSG00000169612","ENSG00000175467","ENSG00000176108","ENSG00000177732","ENSG00000179604","ENSG00000179886","ENSG00000183775","ENSG00000185010","ENSG00000198382","E…	["CDC42EP2","CDC42EP4","CHMP6","F8","FMC1","GPX4","H2AB1","H3C3","IQGAP2","ITGB3BP","KCTD16","LUC7L2","MFSD2A","MSRB2","NACC2","NDUFA7","NDUFS3 (ENSG00000213619)","PFDN6 (ENSG00000204220)","PPP1R9A","RAMAC","RPL11","SART1","SOX12","SSBP3","SYK","TIGD5 (ENSG00000179886)","UVRAG"]
GO:0034622	7	cellular protein-containing complex assembly	20	1210	10.647193585337915	0.004890723959984354	0.6365060259746439	["ENSG00000142676","ENSG00000142856","ENSG00000145703","ENSG00000146963","ENSG00000148450","ENSG00000149798","ENSG00000158528","ENSG00000164898","ENSG00000167468","ENSG00000169612","ENSG00000175467","ENSG00000177732","ENSG00000179604","ENSG00000179886","ENSG00000198382","ENSG00000204220","ENSG00000213619","ENSG00000267855","ENSG00000274183","ENSG00000287080"]	["CDC42EP2","CDC42EP4","FMC1","GPX4","H2AB1","H3C3","IQGAP2","ITGB3BP","LUC7L2","MSRB2","NDUFA7","NDUFS3 (ENSG00000213619)","PFDN6 (ENSG00000204220)","PPP1R9A","RAMAC","RPL11","SART1","SOX12","TIGD5 (ENSG00000179886)","UVRAG"]
GO:1901616	5	organic hydroxy compound catabolic process	4	79	0.695147349786525	0.005208176771126641	0.6365060259746439	["ENSG00000141401","ENSG00000184154","ENSG00000197165","ENSG00000272325"]	["IMPA2","LRTOMT","NUDT3","SULT1A2"]
GO:0006493	6	protein O-linked glycosylation	5	127	1.117515359783401	0.005337153010275816	0.6365060259746439	["ENSG00000141429","ENSG00000168769","ENSG00000169733","ENSG00000176022","ENSG00000179104"]	["B3GALT6","GALNT1","RFNG","TET2","TMTC2"]
GO:0098760	6	response to interleukin-7	3	42	0.3695720087472665	0.005974298671208374	0.6365060259746439	["ENSG00000168439","ENSG00000185338","ENSG00000287080"]	["H3C3","SOCS1","STIP1"]
GO:0098761	7	cellular response to interleukin-7	3	42	0.3695720087472665	0.005974298671208374	0.6365060259746439	["ENSG00000168439","ENSG00000185338","ENSG00000287080"]	["H3C3","SOCS1","STIP1"]
GO:1990403	6	embryonic brain development	2	14	0.12319066958242215	0.006534324859347322	0.6365060259746439	["ENSG00000168389","ENSG00000184634"]	["MED12","MFSD2A"]
GO:0009791	3	post-embryonic development	4	87	0.7655420181193378	0.007309855352050961	0.6365060259746439	["ENSG00000052850","ENSG00000153234","ENSG00000172893","ENSG00000197081"]	["ALX4","DHCR7","IGF2R","NR4A2"]
GO:0072332	6	intrinsic apoptotic signaling pathway by p53 class mediator	4	88	0.7743413516609393	0.007606461599045977	0.6365060259746439	["ENSG00000142676","ENSG00000164054","ENSG00000183255","ENSG00000186153"]	["PTTG1IP","RPL11","SHISA5","WWOX"]
GO:0030041	8	actin filament polymerization	6	199	1.7510673747787149	0.008432183488450958	0.6365060259746439	["ENSG00000145703","ENSG00000148450","ENSG00000149798","ENSG00000158528","ENSG00000179604","ENSG00000179886"]	["CDC42EP2","CDC42EP4","IQGAP2","MSRB2","PPP1R9A","TIGD5 (ENSG00000179886)"]
GO:0031274	8	positive regulation of pseudopodium assembly	2	16	0.14078933666562532	0.008517936486238878	0.6365060259746439	["ENSG00000149798","ENSG00000179604"]	["CDC42EP2","CDC42EP4"]
GO:0031272	8	regulation of pseudopodium assembly	2	17	0.1495886702072269	0.009598240727432246	0.6365060259746439	["ENSG00000149798","ENSG00000179604"]	["CDC42EP2","CDC42EP4"]
GO:0071545	6	inositol phosphate catabolic process	2	18	0.1583880037488285	0.010736074589427986	0.6365060259746439	["ENSG00000141401","ENSG00000272325"]	["IMPA2","NUDT3"]
GO:0055114	3	oxidation-reduction process	17	1045	9.195303550973653	0.010787097480444357	0.6365060259746439	["ENSG00000142973","ENSG00000147576","ENSG00000148450","ENSG00000149485","ENSG00000165060","ENSG00000166135","ENSG00000167468","ENSG00000168389","ENSG00000168769","ENSG00000172893","ENSG00000180185","ENSG00000185010","ENSG00000186153","ENSG00000186298","ENSG00000213619","ENSG00000228716","ENSG00000267855"]	["ADHFE1","CYP4B1","DHCR7","DHFR","F8","FADS1","FAHD1","FXN","GPX4","HIF1AN","MFSD2A","MSRB2","NDUFA7","NDUFS3 (ENSG00000213619)","PPP1CC","TET2","WWOX"]
GO:0001682	11	tRNA 5'-leader removal	2	19	0.16718733729043006	0.011930354353786646	0.6365060259746439	["ENSG00000164967","ENSG00000167272"]	["POP5","RPP25L"]
GO:0031269	8	pseudopodium assembly	2	19	0.16718733729043006	0.011930354353786646	0.6365060259746439	["ENSG00000149798","ENSG00000179604"]	["CDC42EP2","CDC42EP4"]
GO:0045582	9	positive regulation of T cell differentiation	4	101	0.8887326877017598	0.012202302533578437	0.6365060259746439	["ENSG00000165025","ENSG00000175467","ENSG00000177732","ENSG00000185338"]	["SART1","SOCS1","SOX12","SYK"]
GO:0006584	5	catecholamine metabolic process	3	55	0.48396334478808706	0.012565556498699303	0.6365060259746439	["ENSG00000153234","ENSG00000184154","ENSG00000197165"]	["LRTOMT","NR4A2","SULT1A2"]
GO:0009712	6	catechol-containing compound metabolic process	3	55	0.48396334478808706	0.012565556498699303	0.6365060259746439	["ENSG00000153234","ENSG00000184154","ENSG00000197165"]	["LRTOMT","NR4A2","SULT1A2"]
GO:0031268	7	pseudopodium organization	2	20	0.17598667083203165	0.013180010721812125	0.6365060259746439	["ENSG00000149798","ENSG00000179604"]	["CDC42EP2","CDC42EP4"]
GO:0009101	6	glycoprotein biosynthetic process	8	356	3.1325627408101635	0.013699945324211336	0.6365060259746439	["ENSG00000141429","ENSG00000168769","ENSG00000169733","ENSG00000175283","ENSG00000176022","ENSG00000179104","ENSG00000185274","ENSG00000196547"]	["B3GALT6","DOLK","GALNT1","GALNT17","MAN2A2","RFNG","TET2","TMTC2"]
GO:0046164	5	alcohol catabolic process	3	57	0.5015620118712902	0.013837188793992521	0.6365060259746439	["ENSG00000141401","ENSG00000197165","ENSG00000272325"]	["IMPA2","NUDT3","SULT1A2"]
GO:0071704	3	organic substance metabolic process	116	11580	101.89628241174633	0.0149207670737803	0.6365060259746439	["ENSG00000052850","ENSG00000140262","ENSG00000140534","ENSG00000140829","ENSG00000140830","ENSG00000141295","ENSG00000141401","ENSG00000141429","ENSG00000141447","ENSG00000142676","ENSG00000142856","ENSG00000142973","ENSG00000143006","ENSG00000144218","ENSG00000144401","ENSG00000146007","ENSG00000146963","ENSG00000147576","ENSG00000147889","ENSG00000148411","ENSG00000148450","ENSG00000149021","E…	["AATK","ADHFE1","AFF3","ALK","ALX4","APBB2","APEX2","ARIH1","B3GALT6","BACE1","BRCC3","CD320","CDKN2A","CELA2B","CGB8","CHMP6","CLPX","CXXC1","CYP4B1","DCAF16","DDX19B","DHCR7","DHFR","DHX38","DMRTB1","DNAJC18 (ENSG00000170464)","DOLK","F8","FADS1","FBXL6 (ENSG00000182325)","FIZ1","FMC1","FUCA1","FXN","FZD8","GALNT1","GALNT17","GPS1","GPX4","H2AB1","H3C3","HEXA","HIF1AN","HRH1","IMPA2","INHBB","…
GO:0008152	2	metabolic process	121	12177	107.14948453608247	0.014928893156430631	0.6365060259746439	["ENSG00000052850","ENSG00000140262","ENSG00000140534","ENSG00000140829","ENSG00000140830","ENSG00000141295","ENSG00000141401","ENSG00000141429","ENSG00000141447","ENSG00000142676","ENSG00000142856","ENSG00000142973","ENSG00000143006","ENSG00000143384","ENSG00000144218","ENSG00000144401","ENSG00000144591","ENSG00000146007","ENSG00000146963","ENSG00000147576","ENSG00000147889","ENSG00000148411","E…	["AATK","ADHFE1","AFF3","ALK","ALX4","APBB2","APEX2","ARIH1","ATP6V1E2","B3GALT6","BACE1","BRCC3","CD320","CDKN2A","CELA2B","CGB8","CHMP6","CLPX","CXXC1","CYP4B1","DCAF16","DDX19B","DHCR7","DHFR","DHX38","DMRTB1","DNAJC18 (ENSG00000170464)","DOLK","F8","FADS1","FAHD1","FBXL6 (ENSG00000182325)","FIZ1","FMC1","FUCA1","FXN","FZD8","GALNT1","GALNT17","GMPPA","GPS1","GPX4","H2AB1","H3C3","HEXA","HIF1A…
GO:0009100	5	glycoprotein metabolic process	9	435	3.8277100905966885	0.01506069742299614	0.6365060259746439	["ENSG00000141429","ENSG00000168769","ENSG00000169733","ENSG00000175283","ENSG00000176022","ENSG00000179104","ENSG00000185274","ENSG00000196547","ENSG00000213614"]	["B3GALT6","DOLK","GALNT1","GALNT17","HEXA","MAN2A2","RFNG","TET2","TMTC2"]
GO:2001244	8	positive regulation of intrinsic apoptotic signaling pathway	3	59	0.5191606789544934	0.01517941150353547	0.6365060259746439	["ENSG00000142676","ENSG00000143384","ENSG00000148411"]	["MCL1","NACC2","RPL11"]
GO:0030838	8	positive regulation of actin filament polymerization	4	108	0.950328022492971	0.015281279020718234	0.6365060259746439	["ENSG00000145703","ENSG00000149798","ENSG00000179604","ENSG00000179886"]	["CDC42EP2","CDC42EP4","IQGAP2","TIGD5 (ENSG00000179886)"]
GO:0099116	10	tRNA 5'-end processing	2	22	0.19358533791523483	0.01584124717330457	0.6365060259746439	["ENSG00000164967","ENSG00000167272"]	["POP5","RPP25L"]
GO:0008154	7	actin polymerization or depolymerization	6	230	2.023846714568364	0.016297414963903356	0.6365060259746439	["ENSG00000145703","ENSG00000148450","ENSG00000149798","ENSG00000158528","ENSG00000179604","ENSG00000179886"]	["CDC42EP2","CDC42EP4","IQGAP2","MSRB2","PPP1R9A","TIGD5 (ENSG00000179886)"]
GO:2001233	6	regulation of apoptotic signaling pathway	9	441	3.880506091846298	0.016320667332683177	0.6365060259746439	["ENSG00000142676","ENSG00000143384","ENSG00000148411","ENSG00000153234","ENSG00000163083","ENSG00000165060","ENSG00000183255","ENSG00000186153","ENSG00000213619"]	["FXN","INHBB","MCL1","NACC2","NDUFS3 (ENSG00000213619)","NR4A2","PTTG1IP","RPL11","WWOX"]
GO:0043933	5	protein-containing complex subunit organization	28	2109	18.55779443923774	0.017416115169729122	0.6598219632874519	["ENSG00000142676","ENSG00000142856","ENSG00000145703","ENSG00000146963","ENSG00000148411","ENSG00000148450","ENSG00000149798","ENSG00000157216","ENSG00000158528","ENSG00000164898","ENSG00000165025","ENSG00000167468","ENSG00000168389","ENSG00000169612","ENSG00000175467","ENSG00000176108","ENSG00000177732","ENSG00000179604","ENSG00000179886","ENSG00000183775","ENSG00000185010","ENSG00000197457","E…	["CDC42EP2","CDC42EP4","CHMP6","F8","FMC1","GPX4","H2AB1","H3C3","IQGAP2","ITGB3BP","KCTD16","LUC7L2","MFSD2A","MSRB2","NACC2","NDUFA7","NDUFS3 (ENSG00000213619)","PFDN6 (ENSG00000204220)","PPP1R9A","RAMAC","RPL11","SART1","SOX12","SSBP3","STMN3","SYK","TIGD5 (ENSG00000179886)","UVRAG"]
GO:2001242	7	regulation of intrinsic apoptotic signaling pathway	5	172	1.5134853691554722	0.018164536223632344	0.669060417570458	["ENSG00000142676","ENSG00000143384","ENSG00000148411","ENSG00000183255","ENSG00000213619"]	["MCL1","NACC2","NDUFS3 (ENSG00000213619)","PTTG1IP","RPL11"]
GO:0045621	8	positive regulation of lymphocyte differentiation	4	115	1.011923357284182	0.018810394941884315	0.6741238835929352	["ENSG00000165025","ENSG00000175467","ENSG00000177732","ENSG00000185338"]	["SART1","SOCS1","SOX12","SYK"]
GO:0030833	8	regulation of actin filament polymerization	5	176	1.5486827033218786	0.019848175613592617	0.6925968648322055	["ENSG00000145703","ENSG00000149798","ENSG00000158528","ENSG00000179604","ENSG00000179886"]	["CDC42EP2","CDC42EP4","IQGAP2","PPP1R9A","TIGD5 (ENSG00000179886)"]

## Sheet: S7
ID	Title	Number of hits	Group size	Expected hits	P-value	Adjusted P-value	Hits	Hit names
CH000000243	estradiol, SHBG-isoform1, SHBG-R complex formation	1	1	0.004213483146067416	0.004213483146067345	0.04000172785022034	["ENSG00000129214"]	["SHBG"]
CH000000244	estradiol ---> AC	1	1	0.004213483146067416	0.004213483146067345	0.04000172785022034	["ENSG00000129214"]	["SHBG"]
CH000000631	PDGF B ---> Src	1	2	0.008426966292134831	0.008411178064885373	0.04000172785022034	["ENSG00000100311"]	["PDGFB"]
CH000001028	IGF-1 ---> Akt-1 ---> AR	1	2	0.008426966292134831	0.008411178064885373	0.04000172785022034	["ENSG00000169083"]	["AR"]
CH000004408	NICD1 ---> c-myc	1	2	0.008426966292134831	0.008411178064885373	0.04000172785022034	["ENSG00000100811"]	["YY1"]
CH000004418	AR ---> IRS2, IGF1R, SGK, BIRC5	1	2	0.008426966292134831	0.008411178064885373	0.04000172785022034	["ENSG00000169083"]	["AR"]
CH000000059	Pyk2 ---/ AR	1	3	0.012640449438202247	0.012593136545439736	0.04000172785022034	["ENSG00000169083"]	["AR"]
CH000000634	PDGF B ---> STAT3	1	3	0.012640449438202247	0.012593136545439736	0.04000172785022034	["ENSG00000100311"]	["PDGFB"]
CH000000635	PDGF B ---> STAT1alpha, STAT5	1	3	0.012640449438202247	0.012593136545439736	0.04000172785022034	["ENSG00000100311"]	["PDGFB"]
CH000000638	PDGF B ---> Src	1	3	0.012640449438202247	0.012593136545439736	0.04000172785022034	["ENSG00000100311"]	["PDGFB"]
CH000000738	PDGF B ---> PKR	1	3	0.012640449438202247	0.012593136545439736	0.04000172785022034	["ENSG00000100311"]	["PDGFB"]
CH000000739	CD148 ---/ PDGFRbeta	1	3	0.012640449438202247	0.012593136545439736	0.04000172785022034	["ENSG00000100311"]	["PDGFB"]
CH000001018	Tip60 ---> AR	1	3	0.012640449438202247	0.012593136545439736	0.04000172785022034	["ENSG00000169083"]	["AR"]
CH000003549	MKK4 ---JNK1---/ AR	1	3	0.012640449438202247	0.012593136545439736	0.04000172785022034	["ENSG00000169083"]	["AR"]
CH000003825	Epicardin ---/ Rhox5	1	3	0.012640449438202247	0.012593136545439736	0.04000172785022034	["ENSG00000169083"]	["AR"]
CH000003826	hnRNPA1 ---/ AR	1	3	0.012640449438202247	0.012593136545439736	0.04000172785022034	["ENSG00000169083"]	["AR"]
CH000004409	alpha-enolase (MBP-1) ---NICD1---/ c-myc	1	3	0.012640449438202247	0.012593136545439736	0.04000172785022034	["ENSG00000100811"]	["YY1"]
CH000000630	PDGF B ---> cortactin	1	4	0.016853932584269662	0.01675941023089172	0.04113673420309786	["ENSG00000100311"]	["PDGFB"]
CH000000636	PDGF B ---> cortactin	1	4	0.016853932584269662	0.01675941023089172	0.04113673420309786	["ENSG00000100311"]	["PDGFB"]
CH000000648	PDGF B ---> PAK-1	1	4	0.016853932584269662	0.01675941023089172	0.04113673420309786	["ENSG00000100311"]	["PDGFB"]
CH000003547	PIAS2-alpha ---SUMO-1---/ AR	1	4	0.016853932584269662	0.01675941023089172	0.04113673420309786	["ENSG00000169083"]	["AR"]
CH000004721	aldosterone ---> EDN1	1	4	0.016853932584269662	0.01675941023089172	0.04113673420309786	["ENSG00000151623"]	["NR3C2"]
CH000000993	YY1 ---/ p300	1	5	0.021067415730337078	0.020910050619198314	0.047047613893196207	["ENSG00000100811"]	["YY1"]
CH000003548	PIAS1 ---SUMO-1---/ AR	1	5	0.021067415730337078	0.020910050619198314	0.047047613893196207	["ENSG00000169083"]	["AR"]
CH000000649	PDGF B ---> STATs	1	6	0.025280898876404494	0.025045109063361118	0.050090218126722236	["ENSG00000100311"]	["PDGFB"]
CH000000680	activin A ---> Smad3	1	6	0.025280898876404494	0.025045109063361118	0.050090218126722236	["ENSG00000185359"]	["HGS"]
CH000000681	activin A ---> Smad2	1	6	0.025280898876404494	0.025045109063361118	0.050090218126722236	["ENSG00000185359"]	["HGS"]
CH000000645	PDGF B ---SHP-2---> Ras; PDGF B ---RasGAP---> Ras	1	7	0.02949438202247191	0.029164636771481487	0.05080291566645162	["ENSG00000100311"]	["PDGFB"]
CH000000646	PDGF B---/ Ras	1	7	0.02949438202247191	0.029164636771481487	0.05080291566645162	["ENSG00000100311"]	["PDGFB"]
CH000003574	SIRT1 ---/ AR	1	7	0.02949438202247191	0.029164636771481487	0.05080291566645162	["ENSG00000169083"]	["AR"]
CH000003681	H2SO4 ---> AMP	1	7	0.02949438202247191	0.029164636771481487	0.05080291566645162	["ENSG00000288656"]	["ENSG00000288656"]
CH000000642	PDGF B ---> AKT-1	1	8	0.033707865168539325	0.033268684807724096	0.05443966604900307	["ENSG00000100311"]	["PDGFB"]
CH000003550	sumoylation pathway	1	8	0.033707865168539325	0.033268684807724096	0.05443966604900307	["ENSG00000169083"]	["AR"]
CH000000632	PDGF A, PDGF B ---> ERK1, ERK2	1	9	0.037921348314606744	0.03735730409195386	0.05603595613793079	["ENSG00000100311"]	["PDGFB"]
CH000000633	PDGF A, PDGF B ---> AKT	1	9	0.037921348314606744	0.03735730409195386	0.05603595613793079	["ENSG00000100311"]	["PDGFB"]
CH000003683	sulfur metabolism	1	9	0.037921348314606744	0.03735730409195386	0.05603595613793079	["ENSG00000288656"]	["ENSG00000288656"]
CH000000720	AhRR ---/ AhR	1	10	0.042134831460674156	0.041430545400427114	0.060466201395217946	["ENSG00000288622"]	["PDCD6-AHRR"]
CH000000640	PDGF B ---> ERK	1	11	0.046348314606741575	0.04548845936625213	0.0646414948888846	["ENSG00000100311"]	["PDGFB"]
CH000000760	IGF-1 pathway	1	12	0.05056179775280899	0.049531096479380365	0.06858151820221896	["ENSG00000169083"]	["AR"]
CH000000643	PDGF B ---> DAG, IP3	1	17	0.07162921348314606	0.06951688644462375	0.09384779670024207	["ENSG00000100311"]	["PDGFB"]
CH000000719	AhR pathway	1	20	0.08426966292134831	0.08132823858946761	0.1071152410690549	["ENSG00000288622"]	["PDCD6-AHRR"]
CH000004515	p53 ---Mdm2, YY1---> degradation	1	22	0.09269662921348315	0.08912824698872403	0.11459346041407374	["ENSG00000100811"]	["YY1"]
CH000003412	Akt-1 ---Mdm2---> AR	1	25	0.10533707865168539	0.10071790022970058	0.1264829444745077	["ENSG00000169083"]	["AR"]
CH000000767	Notch pathway	1	32	0.1348314606741573	0.12725220268572884	0.15617315784157632	["ENSG00000100811"]	["YY1"]
CH000004669	estradiol ---> PRLR	1	36	0.15168539325842698	0.14210012942873793	0.17052015531448553	["ENSG00000287080"]	["H3C3"]
CH000004397	VDR ---> RXR-alpha ---> transcriptional activation	1	38	0.1601123595505618	0.1494395436893634	0.17542902954838316	["ENSG00000287080"]	["H3C3"]
CH000001016	AR pathway	1	44	0.1853932584269663	0.17112407858067374	0.1966106434756677	["ENSG00000169083"]	["AR"]
CH000004394	VDR network	1	48	0.20224719101123595	0.18530604308149132	0.20846929846667772	["ENSG00000287080"]	["H3C3"]
CH000004467	p50:RelA-p65 ---> IL8	1	54	0.22752808988764045	0.2061747023719134	0.22721293730782294	["ENSG00000287080"]	["H3C3"]
CH000000736	PDGF pathway	1	60	0.25280898876404495	0.22656683986174525	0.24469218705068488	["ENSG00000100311"]	["PDGFB"]
CH000004341	ER-alpha pathway	1	78	0.32865168539325845	0.28497878397379517	0.3017422418546067	["ENSG00000287080"]	["H3C3"]
CH000000772	TNF-alpha pathway	1	96	0.4044943820224719	0.33943602786987787	0.35249125971102696	["ENSG00000287080"]	["H3C3"]
CH000000710	p53 pathway	1	111	0.46769662921348315	0.38196695732633135	0.3891738810494697	["ENSG00000100811"]	["YY1"]
CH000000711	TGFbeta pathway	1	145	0.6109550561797753	0.46948756604577635	0.46948756604577635	["ENSG00000185359"]	["HGS"]

## Sheet: S8
ID	Title	Number of hits	Group size	Expected hits	P-value	Adjusted P-value	Hits	Hit names
CH000000450	Pyk2 ---> Hic-5	1	2	0.017790262172284643	0.017715268092865315	0.37141333736739396	["ENSG00000140682"]	["TGFB1I1"]
CH000004677	HIF-1alpha inhibition	1	2	0.017790262172284643	0.017715268092865315	0.37141333736739396	["ENSG00000166135"]	["HIF1AN"]
CH000000059	Pyk2 ---/ AR	1	3	0.026685393258426966	0.02646100844262591	0.37141333736739396	["ENSG00000140682"]	["TGFB1I1"]
CH000004532	ATG13 ---> ulk1	1	3	0.026685393258426966	0.02646100844262591	0.37141333736739396	["ENSG00000177169"]	["ULK1"]
CH000000621	Spry2 ---> ErbB1	1	4	0.035580524344569285	0.0351329450762303	0.37141333736739396	["ENSG00000136158"]	["SPRY2"]
CH000003545	Chfr ---> Aurora-A	1	4	0.035580524344569285	0.0351329450762303	0.37141333736739396	["ENSG00000072609"]	["CHFR"]
CH000004223	CO2, L-ornithine ---> L-arginine	1	4	0.035580524344569285	0.0351329450762303	0.37141333736739396	["ENSG00000021826"]	["CPS1"]
CH000000715	HIF-1alpha pathway	3	89	0.7916666666666666	0.041789475184973814	0.37141333736739396	["ENSG00000135624","ENSG00000166135","ENSG00000185627"]	["CCT7","HIF1AN","PSMD13"]
CH000003941	D1 ---Fyn---> (NR1:NR2B)2	1	5	0.04447565543071161	0.04373166648499719	0.37141333736739396	["ENSG00000184845"]	["DRD1"]
CH000000680	activin A ---> Smad3	1	6	0.05337078651685393	0.05225775674164981	0.37141333736739396	["ENSG00000185359"]	["HGS"]
CH000000681	activin A ---> Smad2	1	6	0.05337078651685393	0.05225775674164981	0.37141333736739396	["ENSG00000185359"]	["HGS"]
CH000004591	N-cadherin:beta-catenin, homophilic ligation	1	6	0.05337078651685393	0.05225775674164981	0.37141333736739396	["ENSG00000170558"]	["CDH2"]
CH000004592	N-cadherin:plakoglobin, homophilic ligation	1	6	0.05337078651685393	0.05225775674164981	0.37141333736739396	["ENSG00000170558"]	["CDH2"]
CH000004678	FIH-1 ---/ NICD1	1	6	0.05337078651685393	0.05225775674164981	0.37141333736739396	["ENSG00000166135"]	["HIF1AN"]
CH000001016	AR pathway	2	44	0.3913857677902622	0.056814990356542534	0.37141333736739396	["ENSG00000140682","ENSG00000185627"]	["PSMD13","TGFB1I1"]
CH000003681	H2SO4 ---> AMP	1	7	0.062265917602996254	0.060711795531208625	0.37141333736739396	["ENSG00000288656"]	["ENSG00000288656"]
CH000004531	mTOR ---/ ulk1	1	7	0.062265917602996254	0.060711795531208625	0.37141333736739396	["ENSG00000177169"]	["ULK1"]
CH000000725	c-Cbl ---/ ErbB1	1	8	0.07116104868913857	0.0690943581828994	0.373562652747782	["ENSG00000136158"]	["SPRY2"]
CH000001002	Plk1 cell cycle regulation	2	52	0.46254681647940077	0.07636806832498408	0.373562652747782	["ENSG00000133112","ENSG00000185627"]	["PSMD13","TPT1"]
CH000003605	CO2, H2O ---> spermine	1	9	0.0800561797752809	0.07740601569903496	0.373562652747782	["ENSG00000021826"]	["CPS1"]
CH000003683	sulfur metabolism	1	9	0.0800561797752809	0.07740601569903496	0.373562652747782	["ENSG00000288656"]	["ENSG00000288656"]
CH000004467	p50:RelA-p65 ---> IL8	2	54	0.4803370786516854	0.0815579184735187	0.373562652747782	["ENSG00000185627","ENSG00000287080"]	["H3C3","PSMD13"]
CH000000720	AhRR ---/ AhR	1	10	0.08895131086142322	0.08564733478795493	0.373562652747782	["ENSG00000288622"]	["PDCD6-AHRR"]
CH000004594	N-cadherin ---Eplin---> actin	1	11	0.09784644194756555	0.09381887789154429	0.373562652747782	["ENSG00000170558"]	["CDH2"]
CH000000667	VHL ---> HIF-1alpha degradation	2	59	0.524812734082397	0.09500321607652441	0.373562652747782	["ENSG00000135624","ENSG00000185627"]	["CCT7","PSMD13"]
CH000000747	E2F network	3	126	1.1207865168539326	0.09732546467816382	0.373562652747782	["ENSG00000100526","ENSG00000118971","ENSG00000185627"]	["CCND2","CDKN3","PSMD13"]
CH000004593	N-cadherin network	1	12	0.10674157303370786	0.10192120321875305	0.373562652747782	["ENSG00000170558"]	["CDH2"]
CH000001004	Aurora-A cell cycle regulation	2	62	0.5514981273408239	0.10336849748868779	0.373562652747782	["ENSG00000072609","ENSG00000185627"]	["CHFR","PSMD13"]
CH000003782	L-tryptophan ---> NAD+, NADPH	1	16	0.14232209737827714	0.13364934436500198	0.373562652747782	["ENSG00000004468"]	["CD38"]
CH000003783	biosynthesis and degradation of nicotinamide,NAD+,NADP+	1	16	0.14232209737827714	0.13364934436500198	0.373562652747782	["ENSG00000004468"]	["CD38"]
CH000004341	ER-alpha pathway	2	78	0.6938202247191011	0.1510698400045208	0.373562652747782	["ENSG00000185627","ENSG00000287080"]	["H3C3","PSMD13"]
CH000000691	G1 phase (Cdk2)	2	79	0.7027153558052435	0.15419417756386458	0.373562652747782	["ENSG00000100526","ENSG00000185627"]	["CDKN3","PSMD13"]
CH000004216	creatine biosynthesis and degradation	1	19	0.16900749063670412	0.1567453966226457	0.373562652747782	["ENSG00000021826"]	["CPS1"]
CH000004538	AMPK ---14-3-3---/ mTOR	1	19	0.16900749063670412	0.1567453966226457	0.373562652747782	["ENSG00000177169"]	["ULK1"]
CH000000719	AhR pathway	1	20	0.17790262172284643	0.1643135768139884	0.373562652747782	["ENSG00000288622"]	["PDCD6-AHRR"]
CH000003571	pyruvate ---> D-glucose	1	21	0.18679775280898878	0.17181737740002984	0.373562652747782	["ENSG00000102144"]	["PGK1"]
CH000003636	urea and aspartate cycles, polyamine and creatine synthesis	1	21	0.18679775280898878	0.17181737740002984	0.373562652747782	["ENSG00000021826"]	["CPS1"]
CH000004515	p53 ---Mdm2, YY1---> degradation	1	22	0.1956928838951311	0.17925731585324697	0.373562652747782	["ENSG00000185627"]	["PSMD13"]
CH000004578	cofilin-1 degradation	1	22	0.1956928838951311	0.17925731585324697	0.373562652747782	["ENSG00000185627"]	["PSMD13"]
CH000000717	p53 ---> HIF-1alpha degradation	1	23	0.2045880149812734	0.18663390573001512	0.373562652747782	["ENSG00000185627"]	["PSMD13"]
CH000003415	Mdm2 ---> p/CAF	1	23	0.2045880149812734	0.18663390573001512	0.373562652747782	["ENSG00000185627"]	["PSMD13"]
CH000003882	Plk1 ---> Emi1	1	23	0.2045880149812734	0.18663390573001512	0.373562652747782	["ENSG00000185627"]	["PSMD13"]
CH000000822	c-Jun degradation	1	24	0.21348314606741572	0.1939476566958272	0.373562652747782	["ENSG00000185627"]	["PSMD13"]
CH000000881	Smac ---/ cIAP-1	1	24	0.21348314606741572	0.1939476566958272	0.373562652747782	["ENSG00000185627"]	["PSMD13"]
CH000000882	Smac ---/ cIAP-2	1	24	0.21348314606741572	0.1939476566958272	0.373562652747782	["ENSG00000185627"]	["PSMD13"]
CH000000955	E1 ---/ alpha-synuclein	1	24	0.21348314606741572	0.1939476566958272	0.373562652747782	["ENSG00000185627"]	["PSMD13"]
CH000001001	Plk1 activation and substrates	1	24	0.21348314606741572	0.1939476566958272	0.373562652747782	["ENSG00000133112"]	["TPT1"]
CH000003563	glucose ---> pyruvate	1	24	0.21348314606741572	0.1939476566958272	0.373562652747782	["ENSG00000102144"]	["PGK1"]
CH000004150	Cul3 ---/ Nrf2	1	24	0.21348314606741572	0.1939476566958272	0.373562652747782	["ENSG00000185627"]	["PSMD13"]
CH000000864	Htt degradation	1	25	0.22237827715355804	0.20119907455693684	0.373562652747782	["ENSG00000185627"]	["PSMD13"]
CH000003412	Akt-1 ---Mdm2---> AR	1	25	0.22237827715355804	0.20119907455693684	0.373562652747782	["ENSG00000185627"]	["PSMD13"]
CH000003555	NIPA ---> cyclin B1	1	25	0.22237827715355804	0.20119907455693684	0.373562652747782	["ENSG00000185627"]	["PSMD13"]
CH000004434	NIK degradation	1	25	0.22237827715355804	0.20119907455693684	0.373562652747782	["ENSG00000185627"]	["PSMD13"]
CH000000121	p105 ---> p50	1	26	0.23127340823970038	0.20838866128522485	0.373562652747782	["ENSG00000185627"]	["PSMD13"]
CH000000838	p53 degradation	1	26	0.23127340823970038	0.20838866128522485	0.373562652747782	["ENSG00000185627"]	["PSMD13"]
CH000000914	Nrdp1 ---/ apollon	1	26	0.23127340823970038	0.20838866128522485	0.373562652747782	["ENSG00000185627"]	["PSMD13"]
CH000000985	E1 ---PIRH2---/ p53	1	26	0.23127340823970038	0.20838866128522485	0.373562652747782	["ENSG00000185627"]	["PSMD13"]
CH000000772	TNF-alpha pathway	2	96	0.8539325842696629	0.20908152976937944	0.373562652747782	["ENSG00000185627","ENSG00000287080"]	["H3C3","PSMD13"]
CH000000583	Siah ---> beta-catenin	1	27	0.2401685393258427	0.21551691504679732	0.373562652747782	["ENSG00000185627"]	["PSMD13"]
CH000000682	Smurf-1 ---/ Smad7, TGFbetaR-I	1	27	0.2401685393258427	0.21551691504679732	0.373562652747782	["ENSG00000185627"]	["PSMD13"]
CH000004242	HMGCR ---> 26S proteasome	1	28	0.24906367041198502	0.2225843302261518	0.3749456579504503	["ENSG00000185627"]	["PSMD13"]
CH000000573	phosphorylation and ubiquitination of beta-catenin	1	29	0.25795880149812733	0.22959139745873333	0.3749456579504503	["ENSG00000185627"]	["PSMD13"]
CH000004283	ER-alpha ---CHIP---> 26S proteasome	1	29	0.25795880149812733	0.22959139745873333	0.3749456579504503	["ENSG00000185627"]	["PSMD13"]
CH000004149	Nrf2 pathway	1	30	0.26685393258426965	0.23653860365117452	0.3749456579504503	["ENSG00000185627"]	["PSMD13"]
CH000000946	Plk1, Cdk1 ---/ Wee1	1	31	0.27574906367041196	0.24342643201388353	0.3749456579504503	["ENSG00000185627"]	["PSMD13"]
CH000003595	glycolysis	1	31	0.27574906367041196	0.24342643201388353	0.3749456579504503	["ENSG00000102144"]	["PGK1"]
CH000004666	NF-kappaB ---> genes encoding endothelial adhesion molecules	1	31	0.27574906367041196	0.24342643201388353	0.3749456579504503	["ENSG00000185627"]	["PSMD13"]
CH000000690	G1 phase (Cdk6)	1	32	0.2846441947565543	0.25025536208068155	0.3749456579504503	["ENSG00000118971"]	["CCND2"]
CH000000767	Notch pathway	1	32	0.2846441947565543	0.25025536208068155	0.3749456579504503	["ENSG00000166135"]	["HIF1AN"]
CH000000968	PI3K ---Mdm2---/ p53	1	33	0.29353932584269665	0.2570258697430201	0.3749456579504503	["ENSG00000185627"]	["PSMD13"]
CH000004205	cyclosome ---> Nek2A	1	34	0.30243445692883897	0.263738427267682	0.3749456579504503	["ENSG00000185627"]	["PSMD13"]
CH000004207	Fzr1 ---> cyclin B1 degradation	1	34	0.30243445692883897	0.263738427267682	0.3749456579504503	["ENSG00000185627"]	["PSMD13"]
CH000004433	LT-betaR ---NIK, RelB---> CCL19	1	34	0.30243445692883897	0.263738427267682	0.3749456579504503	["ENSG00000185627"]	["PSMD13"]
CH000000689	G1 phase (Cdk4)	1	35	0.3113295880149813	0.2703935033296517	0.3749456579504503	["ENSG00000118971"]	["CCND2"]
CH000003940	NMDA receptor signaling	1	35	0.3113295880149813	0.2703935033296517	0.3749456579504503	["ENSG00000184845"]	["DRD1"]
CH000004669	estradiol ---> PRLR	1	36	0.3202247191011236	0.27699156303308636	0.37702401891677206	["ENSG00000287080"]	["H3C3"]
CH000000683	cyclosome ---/ SnoN	1	37	0.3291198501872659	0.28353306793899563	0.37702401891677206	["ENSG00000185627"]	["PSMD13"]
CH000004437	lymphotoxin B receptor signaling	1	37	0.3291198501872659	0.28353306793899563	0.37702401891677206	["ENSG00000185627"]	["PSMD13"]
CH000003886	cyclinB1 ubiquitination ---> anaphase onset	1	38	0.33801498127340823	0.2900184760898247	0.37702401891677206	["ENSG00000185627"]	["PSMD13"]
CH000004397	VDR ---> RXR-alpha ---> transcriptional activation	1	38	0.33801498127340823	0.2900184760898247	0.37702401891677206	["ENSG00000287080"]	["H3C3"]
CH000004209	securin degradation	1	39	0.34691011235955055	0.2964482420354141	0.3806249033541119	["ENSG00000185627"]	["PSMD13"]
CH000004446	TNFR1 signaling	1	40	0.35580524344569286	0.30282281685791407	0.38406796284418365	["ENSG00000185627"]	["PSMD13"]
CH000003628	gluconeogenesis	1	43	0.38249063670411987	0.3216198538894519	0.39819600957741663	["ENSG00000102144"]	["PGK1"]
CH000004525	diacyl lipopeptide, TLR2	1	43	0.38249063670411987	0.3216198538894519	0.39819600957741663	["ENSG00000185627"]	["PSMD13"]
CH000004394	VDR network	1	48	0.42696629213483145	0.35188553972612424	0.43054230742961086	["ENSG00000287080"]	["H3C3"]
CH000004526	autophagy	1	49	0.43586142322097376	0.35778313299541287	0.4326679747851505	["ENSG00000177169"]	["ULK1"]
CH000000711	TGFbeta pathway	2	145	1.2897940074906367	0.37348239684515694	0.4432603342771952	["ENSG00000185359","ENSG00000185627"]	["HGS","PSMD13"]
CH000004198	Metaphase to Anaphase transition	1	52	0.46254681647940077	0.37517237366125256	0.4432603342771952	["ENSG00000185627"]	["PSMD13"]
CH000000918	cyclosome regulation	1	54	0.4803370786516854	0.3865163571940148	0.4432603342771952	["ENSG00000185627"]	["PSMD13"]
CH000000692	S phase (Cdk2)	1	55	0.4892322097378277	0.392114911091365	0.4432603342771952	["ENSG00000100526"]	["CDKN3"]
CH000003553	Aurora-B cell cycle regulation	1	55	0.4892322097378277	0.392114911091365	0.4432603342771952	["ENSG00000185627"]	["PSMD13"]
CH000004670	oxygen independent HIF-1alpha degradation	1	55	0.4892322097378277	0.392114911091365	0.4432603342771952	["ENSG00000185627"]	["PSMD13"]
CH000000919	cyclosome regulatory network	1	58	0.5159176029962547	0.40862159843010415	0.4520919812418174	["ENSG00000185627"]	["PSMD13"]
CH000004521	TLR2-mediated signaling	1	58	0.5159176029962547	0.40862159843010415	0.4520919812418174	["ENSG00000185627"]	["PSMD13"]
CH000000769	wnt pathway	1	59	0.524812734082397	0.41402881191866475	0.453252594100433	["ENSG00000185627"]	["PSMD13"]
CH000001003	Aurora-A activation, substrates and degradation	1	61	0.5426029962546817	0.42470304028762507	0.4600949603115938	["ENSG00000185627"]	["PSMD13"]
CH000000694	G2/M phase (cyclin B:Cdk1)	1	65	0.5781835205992509	0.4455013440468253	0.47277693653948805	["ENSG00000185627"]	["PSMD13"]
CH000004254	HMGCR regulation	1	65	0.5781835205992509	0.4455013440468253	0.47277693653948805	["ENSG00000185627"]	["PSMD13"]
CH000000947	parkin associated pathways	1	66	0.5870786516853933	0.45058848767886184	0.47334548200607707	["ENSG00000185627"]	["PSMD13"]
CH000000851	JNK pathway	1	77	0.6849250936329588	0.5037060762557696	0.5238543193060003	["ENSG00000185627"]	["PSMD13"]
CH000000879	Caspase network	1	81	0.7205056179775281	0.5217858296916432	0.5372844186923851	["ENSG00000185627"]	["PSMD13"]
CH000000758	stress-associated pathways	1	110	0.9784644194756554	0.6353915811035695	0.6450129574796302	["ENSG00000185627"]	["PSMD13"]
CH000000710	p53 pathway	1	111	0.9873595505617978	0.6388109098115569	0.6450129574796302	["ENSG00000185627"]	["PSMD13"]
CH000000722	EGF pathway	1	127	1.1296816479400749	0.6895554610425132	0.6895554610425132	["ENSG00000136158"]	["SPRY2"]

## Sheet: S9
ID	Title	Number of hits	Group size	Expected hits	P-value	Adjusted P-value	Hits	Hit names
CH000003681	H2SO4 ---> AMP	2	7	0.0950374531835206	0.0035843376067855445	0.18668071161024866	["ENSG00000197165","ENSG00000288656"]	["ENSG00000288656","SULT1A2"]
CH000000500	CaMKII-alpha ---> Rac1	2	9	0.12219101123595505	0.00604176601366664	0.18668071161024866	["ENSG00000158528","ENSG00000186298"]	["PPP1CC","PPP1R9A"]
CH000003683	sulfur metabolism	2	9	0.12219101123595505	0.00604176601366664	0.18668071161024866	["ENSG00000197165","ENSG00000288656"]	["ENSG00000288656","SULT1A2"]
CH000004602	TAZ dephosphorylation	2	9	0.12219101123595505	0.00604176601366664	0.18668071161024866	["ENSG00000158528","ENSG00000186298"]	["PPP1CC","PPP1R9A"]
CH000000598	APP processing and nuclear translocation	2	10	0.13576779026217228	0.0074888281553705015	0.18668071161024866	["ENSG00000186318","ENSG00000205155"]	["BACE1","PSENEN"]
CH000004689	ErbB4-JM-A CYT2 ---> YAP, WOX1	2	11	0.14934456928838952	0.009076255476073906	0.18668071161024866	["ENSG00000186153","ENSG00000205155"]	["PSENEN","WWOX"]
CH000000182	Jak2 ---> APS:Syk	1	1	0.013576779026217229	0.013576779026199902	0.18668071161024866	["ENSG00000165025"]	["SYK"]
CH000000190	Jak1 ---> APS:Syk	1	1	0.013576779026217229	0.013576779026199902	0.18668071161024866	["ENSG00000165025"]	["SYK"]
CH000000194	Jak3 ---> APS:Syk	1	1	0.013576779026217229	0.013576779026199902	0.18668071161024866	["ENSG00000165025"]	["SYK"]
CH000000196	Syk ---> APS:Jak2	1	1	0.013576779026217229	0.013576779026199902	0.18668071161024866	["ENSG00000165025"]	["SYK"]
CH000000197	Syk ---> APS:Jak3	1	1	0.013576779026217229	0.013576779026199902	0.18668071161024866	["ENSG00000165025"]	["SYK"]
CH000000198	Syk ---> APS	1	1	0.013576779026217229	0.013576779026199902	0.18668071161024866	["ENSG00000165025"]	["SYK"]
CH000000609	BCR ---> cytoskeletal reorganization	2	19	0.25795880149812733	0.0263864477213396	0.2119503723392698	["ENSG00000165025","ENSG00000215375"]	["MYL5","SYK"]
CH000000186	Lyn ---> APS:Syk	1	2	0.027153558052434457	0.026975501934088885	0.2119503723392698	["ENSG00000165025"]	["SYK"]
CH000000199	Syk ---> APS:Fyn	1	2	0.027153558052434457	0.026975501934088885	0.2119503723392698	["ENSG00000165025"]	["SYK"]
CH000000202	Fyn ---> APS:Syk	1	2	0.027153558052434457	0.026975501934088885	0.2119503723392698	["ENSG00000165025"]	["SYK"]
CH000000266	c-Cbl, Syk complex formation	1	2	0.027153558052434457	0.026975501934088885	0.2119503723392698	["ENSG00000165025"]	["SYK"]
CH000000868	Src ---/ p73beta	1	2	0.027153558052434457	0.026975501934088885	0.2119503723392698	["ENSG00000186153"]	["WWOX"]
CH000000921	Caspase-8 ---/ Mcl-1L	1	2	0.027153558052434457	0.026975501934088885	0.2119503723392698	["ENSG00000143384"]	["MCL1"]
CH000004425	1,4-butanediol ---> 3-butenoyl-CoA	1	2	0.027153558052434457	0.026975501934088885	0.2119503723392698	["ENSG00000147576"]	["ADHFE1"]
CH000004677	HIF-1alpha inhibition	1	2	0.027153558052434457	0.026975501934088885	0.2119503723392698	["ENSG00000166135"]	["HIF1AN"]
CH000004694	ErbB4 mediated signaling	2	23	0.31226591760299627	0.037756636365948074	0.26530958217964146	["ENSG00000186153","ENSG00000205155"]	["PSENEN","WWOX"]
CH000000062	Syk ---> RhoA	1	3	0.04073033707865169	0.04019842154236992	0.26530958217964146	["ENSG00000165025"]	["SYK"]
CH000000544	Epo ---> Syk	1	3	0.04073033707865169	0.04019842154236992	0.26530958217964146	["ENSG00000165025"]	["SYK"]
CH000004330	oleic acid ---> meadic acid	1	3	0.04073033707865169	0.04019842154236992	0.26530958217964146	["ENSG00000149485"]	["FADS1"]
CH000000768	APP pathway	2	25	0.33941947565543074	0.04403066499771819	0.2690762860971667	["ENSG00000186318","ENSG00000205155"]	["BACE1","PSENEN"]
CH000004506	IL-5 pathway	2	25	0.33941947565543074	0.04403066499771819	0.2690762860971667	["ENSG00000165025","ENSG00000185338"]	["SOCS1","SYK"]
CH000000942	SOCS-1 ---/ PRL	1	4	0.054307116104868915	0.05324776320906648	0.2767593403878781	["ENSG00000185338"]	["SOCS1"]
CH000000970	ATR ---/ Mdm2	1	4	0.054307116104868915	0.05324776320906648	0.2767593403878781	["ENSG00000142676"]	["RPL11"]
CH000003631	histidine ---> glutamate	1	4	0.054307116104868915	0.05324776320906648	0.2767593403878781	["ENSG00000159650"]	["UROC1"]
CH000003643	choline ---> lecithin	1	4	0.054307116104868915	0.05324776320906648	0.2767593403878781	["ENSG00000161217"]	["PCYT1A"]
CH000003850	Ins(1,3,4)P3 ---> myo-inositol 1-phosphate ---> inositol	1	5	0.06788389513108614	0.06612572515397866	0.2767593403878781	["ENSG00000141401"]	["IMPA2"]
CH000004331	biosynthesis of n - 6 and n - 3 series of PUFA	1	5	0.06788389513108614	0.06612572515397866	0.2767593403878781	["ENSG00000149485"]	["FADS1"]
CH000004332	linoleic acid ---> docasapentaenoic acid	1	5	0.06788389513108614	0.06612572515397866	0.2767593403878781	["ENSG00000149485"]	["FADS1"]
CH000004333	alpha-linolenic acid ---> docosahexaenic acid	1	5	0.06788389513108614	0.06612572515397866	0.2767593403878781	["ENSG00000149485"]	["FADS1"]
CH000004423	catabolism of GABA	1	5	0.06788389513108614	0.06612572515397866	0.2767593403878781	["ENSG00000147576"]	["ADHFE1"]
CH000004518	Beclin-1 ---DHTX---> Vps34	1	5	0.06788389513108614	0.06612572515397866	0.2767593403878781	["ENSG00000198382"]	["UVRAG"]
CH000004552	beta-glucan ---DECTIN1---> IP3, DAG	1	5	0.06788389513108614	0.06612572515397866	0.2767593403878781	["ENSG00000165025"]	["SYK"]
CH000000767	Notch pathway	2	32	0.4344569288389513	0.0686866075905497	0.2767593403878781	["ENSG00000166135","ENSG00000205155"]	["HIF1AN","PSENEN"]
CH000000539	gamma-secretase processing	1	6	0.08146067415730338	0.07883447877715315	0.2767593403878781	["ENSG00000205155"]	["PSENEN"]
CH000003608	chitin ---> N-acetyl-D-glucosamine 6-P	1	6	0.08146067415730338	0.07883447877715315	0.2767593403878781	["ENSG00000213614"]	["HEXA"]
CH000003831	SOCS-1 ---/ STAT5	1	6	0.08146067415730338	0.07883447877715315	0.2767593403878781	["ENSG00000185338"]	["SOCS1"]
CH000003839	sialogangliotetraosyl ceramide ---> lactosylceramide	1	6	0.08146067415730338	0.07883447877715315	0.2767593403878781	["ENSG00000213614"]	["HEXA"]
CH000003852	Ins(1,3,4)P3 ---> inositol 3-phosphate ---> inositol	1	6	0.08146067415730338	0.07883447877715315	0.2767593403878781	["ENSG00000141401"]	["IMPA2"]
CH000003878	SOCS-1 ---> p50:RelA-p65	1	6	0.08146067415730338	0.07883447877715315	0.2767593403878781	["ENSG00000185338"]	["SOCS1"]
CH000004530	Bcl-2 ---JNK1--->Beclin-1	1	6	0.08146067415730338	0.07883447877715315	0.2767593403878781	["ENSG00000198382"]	["UVRAG"]
CH000004678	FIH-1 ---/ NICD1	1	6	0.08146067415730338	0.07883447877715315	0.2767593403878781	["ENSG00000166135"]	["HIF1AN"]
CH000000045	Hsp90 ---> AhR	1	7	0.0950374531835206	0.09137616897193668	0.28991701998225866	["ENSG00000168439"]	["STIP1"]
CH000000562	fibrinogen ---> Syk	1	7	0.0950374531835206	0.09137616897193668	0.28991701998225866	["ENSG00000165025"]	["SYK"]
CH000003851	IP3 ---> inositol	1	7	0.0950374531835206	0.09137616897193668	0.28991701998225866	["ENSG00000141401"]	["IMPA2"]
CH000004293	GP1calpha ---ceramide---> sphingosine	1	7	0.0950374531835206	0.09137616897193668	0.28991701998225866	["ENSG00000213614"]	["HEXA"]
CH000004509	SOCS-1 ---/ IL-5	1	7	0.0950374531835206	0.09137616897193668	0.28991701998225866	["ENSG00000185338"]	["SOCS1"]
CH000000651	insulin ---> AKT-1 pathway	2	39	0.5294943820224719	0.0968526570923407	0.28991701998225866	["ENSG00000158528","ENSG00000186298"]	["PPP1CC","PPP1R9A"]
CH000000663	Hsp90 ---> AhR	1	8	0.10861423220973783	0.10375291443944275	0.28991701998225866	["ENSG00000168439"]	["STIP1"]
CH000000927	non-amyloidogenic APP pathway	1	8	0.10861423220973783	0.10375291443944275	0.28991701998225866	["ENSG00000205155"]	["PSENEN"]
CH000003934	non-amyloidogenic epsilon cleavage	1	8	0.10861423220973783	0.10375291443944275	0.28991701998225866	["ENSG00000205155"]	["PSENEN"]
CH000004511	IL-5 ---Lyn, STAT1alpha--->ICAM1	1	8	0.10861423220973783	0.10375291443944275	0.28991701998225866	["ENSG00000165025"]	["SYK"]
CH000000550	gamma-secretase ---> Fe65	1	9	0.12219101123595505	0.11596680799290346	0.28991701998225866	["ENSG00000205155"]	["PSENEN"]
CH000000614	Rac1 ---> MLC	1	9	0.12219101123595505	0.11596680799290346	0.28991701998225866	["ENSG00000215375"]	["MYL5"]
CH000000718	HIF-1alpha ---/ AhR	1	9	0.12219101123595505	0.11596680799290346	0.28991701998225866	["ENSG00000168439"]	["STIP1"]
CH000000721	SMRT ---/ AhR	1	9	0.12219101123595505	0.11596680799290346	0.28991701998225866	["ENSG00000168439"]	["STIP1"]
CH000000765	IL-2 - STAT5 pathway	1	9	0.12219101123595505	0.11596680799290346	0.28991701998225866	["ENSG00000185338"]	["SOCS1"]
CH000003601	folate ---5-methyl-THF ---> tetrahydrofolylpolyglutamate	1	9	0.12219101123595505	0.11596680799290346	0.28991701998225866	["ENSG00000228716"]	["DHFR"]
CH000003634	histidine metabolism	1	9	0.12219101123595505	0.11596680799290346	0.28991701998225866	["ENSG00000159650"]	["UROC1"]
CH000004326	biosynthesis of saturated and n - 9 series of MUFA and PUFA	1	9	0.12219101123595505	0.11596680799290346	0.28991701998225866	["ENSG00000149485"]	["FADS1"]
CH000004558	mannan, Dectin2	1	9	0.12219101123595505	0.11596680799290346	0.28991701998225866	["ENSG00000165025"]	["SYK"]
CH000000593	IFNgamma ---> STAT1alpha	1	10	0.13576779026217228	0.12801991686365496	0.2975110744014517	["ENSG00000185338"]	["SOCS1"]
CH000000720	AhRR ---/ AhR	1	10	0.13576779026217228	0.12801991686365496	0.2975110744014517	["ENSG00000168439"]	["STIP1"]
CH000003771	D-glucose ---> L-ascorbate	1	10	0.13576779026217228	0.12801991686365496	0.2975110744014517	["ENSG00000141401"]	["IMPA2"]
CH000004687	ErbB4, ligand-depending processing	1	10	0.13576779026217228	0.12801991686365496	0.2975110744014517	["ENSG00000205155"]	["PSENEN"]
CH000004688	ErbB4-JM-A CYT1 ---> YAP	1	10	0.13576779026217228	0.12801991686365496	0.2975110744014517	["ENSG00000205155"]	["PSENEN"]
CH000000611	BCR ---> p38	1	11	0.14934456928838952	0.13991428300236014	0.3119710364241814	["ENSG00000165025"]	["SYK"]
CH000000612	BCR ---MLK3---> c-Jun	1	11	0.14934456928838952	0.13991428300236014	0.3119710364241814	["ENSG00000165025"]	["SYK"]
CH000000856	Wnt activation of LRP5/6/frizzled/axin complex	1	11	0.14934456928838952	0.13991428300236014	0.3119710364241814	["ENSG00000177283"]	["FZD8"]
CH000004600	mammalian Hippo network	2	51	0.6924157303370787	0.15105423889431627	0.31492658011156766	["ENSG00000158528","ENSG00000186298"]	["PPP1CC","PPP1R9A"]
CH000000005	G-beta:G-gamma ---> PIP3	1	12	0.16292134831460675	0.15165192337504474	0.31492658011156766	["ENSG00000172354"]	["GNB2"]
CH000000008	fMLP ---Gz---> cAMP	1	13	0.17649812734082396	0.1632348302594023	0.31492658011156766	["ENSG00000172354"]	["GNB2"]
CH000000009	fMLP ---Go-1---> cAMP	1	13	0.17649812734082396	0.1632348302594023	0.31492658011156766	["ENSG00000172354"]	["GNB2"]
CH000000801	NT ---> Gq	1	13	0.17649812734082396	0.1632348302594023	0.31492658011156766	["ENSG00000172354"]	["GNB2"]
CH000000903	Jagged1,2 ---> JICD1,2	1	13	0.17649812734082396	0.1632348302594023	0.31492658011156766	["ENSG00000205155"]	["PSENEN"]
CH000004229	BDNF ---p75NTR---> NRIF ubiquitination	1	13	0.17649812734082396	0.1632348302594023	0.31492658011156766	["ENSG00000205155"]	["PSENEN"]
CH000004697	CCR2 signaling	1	14	0.1900749063670412	0.1746649715324343	0.31492658011156766	["ENSG00000172354"]	["GNB2"]
CH000000010	fMLP ---Gi---> cAMP	1	15	0.20365168539325842	0.18594429096026466	0.31492658011156766	["ENSG00000172354"]	["GNB2"]
CH000000014	fMLP ---> DAG, IP3	1	15	0.20365168539325842	0.18594429096026466	0.31492658011156766	["ENSG00000172354"]	["GNB2"]
CH000000589	LAT ---> MLC	1	15	0.20365168539325842	0.18594429096026466	0.31492658011156766	["ENSG00000215375"]	["MYL5"]
CH000000677	15d-PGJ2 ---> PPAR-gamma	1	15	0.20365168539325842	0.18594429096026466	0.31492658011156766	["ENSG00000184634"]	["MED12"]
CH000000800	NT ---> Gi	1	15	0.20365168539325842	0.18594429096026466	0.31492658011156766	["ENSG00000172354"]	["GNB2"]
CH000004284	metabolism of higher gangliosides	1	15	0.20365168539325842	0.18594429096026466	0.31492658011156766	["ENSG00000213614"]	["HEXA"]
CH000000015	C5a ---> DAG, IP3	1	16	0.21722846441947566	0.1970747084817573	0.31492658011156766	["ENSG00000172354"]	["GNB2"]
CH000000064	RhoA ---> myosin	1	16	0.21722846441947566	0.1970747084817573	0.31492658011156766	["ENSG00000215375"]	["MYL5"]
CH000000601	Delta ---Notch1---> NICD1	1	16	0.21722846441947566	0.1970747084817573	0.31492658011156766	["ENSG00000205155"]	["PSENEN"]
CH000000610	BCR ---> c-Jun	1	16	0.21722846441947566	0.1970747084817573	0.31492658011156766	["ENSG00000165025"]	["SYK"]
CH000000788	GROalpha ---/ AC5	1	16	0.21722846441947566	0.1970747084817573	0.31492658011156766	["ENSG00000172354"]	["GNB2"]
CH000000796	NT ---> arachidonic acid	1	16	0.21722846441947566	0.1970747084817573	0.31492658011156766	["ENSG00000172354"]	["GNB2"]
CH000000904	Jagged1 ---Notch1---> NICD1	1	16	0.21722846441947566	0.1970747084817573	0.31492658011156766	["ENSG00000205155"]	["PSENEN"]
CH000003782	L-tryptophan ---> NAD+, NADPH	1	16	0.21722846441947566	0.1970747084817573	0.31492658011156766	["ENSG00000172890"]	["NADSYN1"]
CH000003783	biosynthesis and degradation of nicotinamide,NAD+,NADP+	1	16	0.21722846441947566	0.1970747084817573	0.31492658011156766	["ENSG00000172890"]	["NADSYN1"]
CH000004290	sialogangliotetraosyl ceramide ---> sphingosine	1	16	0.21722846441947566	0.1970747084817573	0.31492658011156766	["ENSG00000213614"]	["HEXA"]
CH000004391	mGluR1---> PLCbeta1 ---> IP3R:IP3	1	16	0.21722846441947566	0.1970747084817573	0.31492658011156766	["ENSG00000172354"]	["GNB2"]
CH000004588	beta-glucan ---> AKT-1	1	16	0.21722846441947566	0.1970747084817573	0.31492658011156766	["ENSG00000165025"]	["SYK"]
CH000004654	AT2 ---> PIK3R1	1	16	0.21722846441947566	0.1970747084817573	0.31492658011156766	["ENSG00000172354"]	["GNB2"]
CH000001003	Aurora-A activation, substrates and degradation	2	61	0.8281835205992509	0.19992555890518526	0.31492658011156766	["ENSG00000158528","ENSG00000186298"]	["PPP1CC","PPP1R9A"]
CH000001004	Aurora-A cell cycle regulation	2	62	0.8417602996254682	0.20493039424893028	0.31492658011156766	["ENSG00000158528","ENSG00000186298"]	["PPP1CC","PPP1R9A"]
CH000000787	IL-8 ---/ AC5	1	17	0.2308052434456929	0.20805812048805458	0.31492658011156766	["ENSG00000172354"]	["GNB2"]
CH000003603	biosynthesis of pterines	1	17	0.2308052434456929	0.20805812048805458	0.31492658011156766	["ENSG00000228716"]	["DHFR"]
CH000003610	metabolism of amino sugars	1	17	0.2308052434456929	0.20805812048805458	0.31492658011156766	["ENSG00000213614"]	["HEXA"]
CH000003840	synthesis of glycosphingolipids	1	17	0.2308052434456929	0.20805812048805458	0.31492658011156766	["ENSG00000213614"]	["HEXA"]
CH000004512	IL-5 ---Lyn--->ERK1	1	17	0.2308052434456929	0.20805812048805458	0.31492658011156766	["ENSG00000165025"]	["SYK"]
CH000004675	EP2 ---> VEGFA	1	17	0.2308052434456929	0.20805812048805458	0.31492658011156766	["ENSG00000172354"]	["GNB2"]
CH000000753	B-cell antigen receptor pathway	2	63	0.8553370786516854	0.2099510534077118	0.31492658011156766	["ENSG00000165025","ENSG00000215375"]	["MYL5","SYK"]
CH000000869	p73 pathway	1	18	0.2443820224719101	0.2188964001044447	0.322481303725298	["ENSG00000186153"]	["WWOX"]
CH000003780	acidic hexose derivatives and inositol	1	18	0.2443820224719101	0.2188964001044447	0.322481303725298	["ENSG00000141401"]	["IMPA2"]
CH000000789	IL-8 ---> ERK2	1	19	0.25795880149812733	0.22959139745805263	0.32657397052223003	["ENSG00000172354"]	["GNB2"]
CH000004289	degradation of glycosphingolipids	1	19	0.25795880149812733	0.22959139745805263	0.32657397052223003	["ENSG00000213614"]	["HEXA"]
CH000004471	IFNgamma signaling	1	19	0.25795880149812733	0.22959139745805263	0.32657397052223003	["ENSG00000185338"]	["SOCS1"]
CH000004725	SDF-1 ---> calcium mobilization	1	19	0.25795880149812733	0.22959139745805263	0.32657397052223003	["ENSG00000172354"]	["GNB2"]
CH000000605	BCR ---> NF-AT	1	20	0.27153558052434457	0.24014493995966474	0.33019929244453905	["ENSG00000165025"]	["SYK"]
CH000000719	AhR pathway	1	20	0.27153558052434457	0.24014493995966474	0.33019929244453905	["ENSG00000168439"]	["STIP1"]
CH000003665	biosynthesis of glycerophospholipids	1	20	0.27153558052434457	0.24014493995966474	0.33019929244453905	["ENSG00000161217"]	["PCYT1A"]
CH000004723	SDF-1 ---> G-protein	1	20	0.27153558052434457	0.24014493995966474	0.33019929244453905	["ENSG00000172354"]	["GNB2"]
CH000000790	IL-8 ---> IP3	1	21	0.2851123595505618	0.25055883255891875	0.33611550709123245	["ENSG00000172354"]	["GNB2"]
CH000003645	acetyl-CoA, acetoacetyl-CoA ---> cholesterol, fatty acid	1	21	0.2851123595505618	0.25055883255891875	0.33611550709123245	["ENSG00000172893"]	["DHCR7"]
CH000003669	cholesterol metabolism	1	21	0.2851123595505618	0.25055883255891875	0.33611550709123245	["ENSG00000172893"]	["DHCR7"]
CH000000666	alpha IIb beta3 ---> Rac1	1	22	0.29868913857677903	0.26083485802200057	0.3388799336506307	["ENSG00000165025"]	["SYK"]
CH000000748	alpha IIb beta3 pathway	1	22	0.29868913857677903	0.26083485802200057	0.3388799336506307	["ENSG00000165025"]	["SYK"]
CH000004392	mGluR receptor signaling	1	22	0.29868913857677903	0.26083485802200057	0.3388799336506307	["ENSG00000172354"]	["GNB2"]
CH000004703	MCP-1 (/CCL2) network	1	22	0.29868913857677903	0.26083485802200057	0.3388799336506307	["ENSG00000172354"]	["GNB2"]
CH000000607	BCR ---> ERK	1	23	0.31226591760299627	0.2709747771890808	0.34659564524184755	["ENSG00000165025"]	["SYK"]
CH000004674	EP2 ---> BDNF	1	23	0.31226591760299627	0.2709747771890808	0.34659564524184755	["ENSG00000172354"]	["GNB2"]
CH000004676	prostanoid receptor signaling	1	26	0.3529962546816479	0.3005951818225233	0.37861225191386527	["ENSG00000172354"]	["GNB2"]
CH000004724	SDF-1 (CXCL12) mediated signaling	1	26	0.3529962546816479	0.3005951818225233	0.37861225191386527	["ENSG00000172354"]	["GNB2"]
CH000000570	wnt ---> beta-catenin	1	27	0.36657303370786515	0.31020785467911655	0.381972358373539	["ENSG00000177283"]	["FZD8"]
CH000000578	fMLP ---> NF-AT2	1	27	0.36657303370786515	0.31020785467911655	0.381972358373539	["ENSG00000172354"]	["GNB2"]
CH000000712	PPAR pathway	1	27	0.36657303370786515	0.31020785467911655	0.381972358373539	["ENSG00000184634"]	["MED12"]
CH000000750	insulin pathway	2	84	1.1404494382022472	0.3169990351252498	0.3874432651530831	["ENSG00000158528","ENSG00000186298"]	["PPP1CC","PPP1R9A"]
CH000000802	G-alpha-q ---> arachidonic acid, ERK	1	28	0.3801498127340824	0.3196929055155051	0.387862716250429	["ENSG00000172354"]	["GNB2"]
CH000000662	RhoA ---> stress fiber formation	1	29	0.3937265917602996	0.3290519689596056	0.39060125811751745	["ENSG00000215375"]	["MYL5"]
CH000000749	RhoA pathway	1	29	0.3937265917602996	0.3290519689596056	0.39060125811751745	["ENSG00000215375"]	["MYL5"]
CH000003855	metabolism of inositol phosphates and release of Ca++ from intracellular stores	1	29	0.3937265917602996	0.3290519689596056	0.39060125811751745	["ENSG00000141401"]	["IMPA2"]
CH000000715	HIF-1alpha pathway	2	89	1.2083333333333333	0.3423713477085732	0.4035090883708184	["ENSG00000166135","ENSG00000168439"]	["HIF1AN","STIP1"]
CH000000577	fMLP ---> superoxide	1	32	0.4344569288389513	0.35638928007968895	0.4124773917131081	["ENSG00000172354"]	["GNB2"]
CH000000690	G1 phase (Cdk6)	1	32	0.4344569288389513	0.35638928007968895	0.4124773917131081	["ENSG00000147889"]	["CDKN2A"]
CH000003912	neurotrophic signaling	2	92	1.249063670411985	0.35748040615136034	0.4124773917131081	["ENSG00000172354","ENSG00000205155"]	["GNB2","PSENEN"]
CH000004647	angiotensin II ---> DAG, CaMKII	1	34	0.4616104868913858	0.3740132886131943	0.4285568932026184	["ENSG00000172354"]	["GNB2"]
CH000000772	TNF-alpha pathway	2	96	1.303370786516854	0.3774568153833361	0.42951982440172726	["ENSG00000185338","ENSG00000287080"]	["H3C3","SOCS1"]
CH000000689	G1 phase (Cdk4)	1	35	0.475187265917603	0.3826496419106054	0.43244651311814997	["ENSG00000147889"]	["CDKN2A"]
CH000004669	estradiol ---> PRLR	1	36	0.4887640449438202	0.3911708986376278	0.4390693760218271	["ENSG00000287080"]	["H3C3"]
CH000004397	VDR ---> RXR-alpha ---> transcriptional activation	1	38	0.5159176029962547	0.40787402330534783	0.45472441787420537	["ENSG00000287080"]	["H3C3"]
CH000000794	neurotensin pathway	1	41	0.5566479400749064	0.432101890202013	0.47850209317672576	["ENSG00000172354"]	["GNB2"]
CH000000754	fMLP pathway	1	45	0.6109550561797753	0.4629210835055207	0.5092131918560727	["ENSG00000172354"]	["GNB2"]
CH000004394	VDR network	1	48	0.651685393258427	0.48496918021817714	0.5299332101721803	["ENSG00000287080"]	["H3C3"]
CH000000786	IL-8 pathway	1	49	0.6652621722846442	0.4921223860479146	0.530720220247751	["ENSG00000172354"]	["GNB2"]
CH000004526	autophagy	1	49	0.6652621722846442	0.4921223860479146	0.530720220247751	["ENSG00000198382"]	["UVRAG"]
CH000000926	PRL pathway	1	50	0.6788389513108615	0.49917962170117147	0.5348353089655409	["ENSG00000185338"]	["SOCS1"]
CH000004467	p50:RelA-p65 ---> IL8	1	54	0.7331460674157303	0.5264734749498698	0.5604395055917969	["ENSG00000287080"]	["H3C3"]
CH000000769	wnt pathway	1	59	0.8010299625468165	0.5585760179457687	0.59080155744264	["ENSG00000177283"]	["FZD8"]
CH000000723	VEGF-A pathway	1	61	0.8281835205992509	0.570819606677196	0.5999059560620212	["ENSG00000172354"]	["GNB2"]
CH000004254	HMGCR regulation	1	65	0.8824906367041199	0.5943306772884257	0.620661783244242	["ENSG00000172893"]	["DHCR7"]
CH000000752	Rac1 pathway	1	68	0.9232209737827716	0.6111428025174228	0.6342047950652501	["ENSG00000215375"]	["MYL5"]
CH000004341	ER-alpha pathway	1	78	1.0589887640449438	0.6624623434740262	0.6831642917075895	["ENSG00000287080"]	["H3C3"]
CH000004648	angiotensin	1	80	1.0861423220973783	0.671910322682786	0.688603746848818	["ENSG00000172354"]	["GNB2"]
CH000000879	Caspase network	1	81	1.0997191011235956	0.6765380467307127	0.6890665290775778	["ENSG00000143384"]	["MCL1"]
CH000000751	T-cell antigen receptor pathway	1	84	1.1404494382022472	0.6900461988994191	0.6985130234257924	["ENSG00000215375"]	["MYL5"]
CH000000710	p53 pathway	1	111	1.5070224719101124	0.7894656642390344	0.7942794792648822	["ENSG00000142676"]	["RPL11"]
CH000000747	E2F network	1	126	1.7106741573033708	0.8305557584366774	0.8305557584366775	["ENSG00000147889"]	["CDKN2A"]

[truncated: 9 more sheets: S10, S11, S12, S13, S14, S15, S16, S17, S18]
